# Supplementary material for: De novo transcriptomic analysis of Chlorella sorokiniana reveals differential genes expression in photosynthetic carbon fixation and lipid production
Source: BMC Microbiol. 2016 Sep 26;16:223. doi: 10.1186/s12866-016-0839-8 (PMC5037625; doi:10.1186/s12866-016-0839-8)
Supplement: Additional file 4: — Annotation of contigs. (XLSX 1984 kb) [file 12866_2016_839_MOESM4_ESM.xlsx]

## Sheet: Contigs Annotation
Trinity ID	Length	Nr	Nr Description	KO	EC number	GO	COG	KOG	InterPro ID
comp10000_c0_seq10	5145	gb|EIE20277.1|	hypothetical protein COCSUDRAFT_67562 [Coccomyxa subellipsoidea C-169]	--	--	--	--	--	--
comp10000_c0_seq2	5015	gb|EIE20277.1|	hypothetical protein COCSUDRAFT_67562 [Coccomyxa subellipsoidea C-169]	--	--	--	--	--	--
comp10000_c0_seq5	1430	gb|EIE20277.1|	hypothetical protein COCSUDRAFT_67562 [Coccomyxa subellipsoidea C-169]	--	--	--	--	--	--
comp10000_c0_seq7	4993	gb|EIE20277.1|	hypothetical protein COCSUDRAFT_67562 [Coccomyxa subellipsoidea C-169]	--	--	--	--	--	--
comp10000_c0_seq8	4863	gb|EIE20277.1|	hypothetical protein COCSUDRAFT_67562 [Coccomyxa subellipsoidea C-169]	--	--	--	--	--	--
comp10002_c2_seq1	852	gb|EFN51111.1|	hypothetical protein CHLNCDRAFT_141467 [Chlorella variabilis]	--	--	--	--	--	--
comp10002_c2_seq3	913	gb|EFN51111.1|	hypothetical protein CHLNCDRAFT_141467 [Chlorella variabilis]	--	--	--	--	--	--
comp10004_c0_seq1	4335	gb|EFN53256.1|	hypothetical protein CHLNCDRAFT_137175 [Chlorella variabilis]	--	--	GO:0005622; GO:0008270	--	--	IPR001841; IPR001876; IPR011989; IPR016024
comp10004_c0_seq2	4045	gb|EFN53256.1|	hypothetical protein CHLNCDRAFT_137175 [Chlorella variabilis]	--	--	GO:0005622; GO:0008270	--	--	IPR001841; IPR001876; IPR011989; IPR016024
comp10004_c0_seq3	4234	gb|EFN53256.1|	hypothetical protein CHLNCDRAFT_137175 [Chlorella variabilis]	--	--	GO:0005622; GO:0008270	--	--	IPR001841; IPR001876; IPR011989; IPR016024
comp10004_c0_seq4	4187	gb|EFN53256.1|	hypothetical protein CHLNCDRAFT_137175 [Chlorella variabilis]	--	--	GO:0005622; GO:0008270	--	--	IPR001841; IPR001876; IPR011989; IPR016024
comp10004_c0_seq5	4092	gb|EFN53256.1|	hypothetical protein CHLNCDRAFT_137175 [Chlorella variabilis]	--	--	GO:0005622; GO:0008270	--	--	IPR001841; IPR001876; IPR011989; IPR016024
comp10004_c0_seq6	4193	gb|EFN53256.1|	hypothetical protein CHLNCDRAFT_137175 [Chlorella variabilis]	--	--	GO:0005622; GO:0008270	--	--	IPR001841; IPR001876; IPR011989; IPR016024
comp10004_c0_seq7	4086	gb|EFN53256.1|	hypothetical protein CHLNCDRAFT_137175 [Chlorella variabilis]	--	--	GO:0005622; GO:0008270	--	--	IPR001841; IPR001876; IPR011989; IPR016024
comp10004_c0_seq8	3944	gb|EFN53256.1|	hypothetical protein CHLNCDRAFT_137175 [Chlorella variabilis]	--	--	GO:0005622; GO:0008270	--	--	IPR001841; IPR001876; IPR011989; IPR016024
comp10004_c1_seq1	1070	gb|EFN53256.1|	hypothetical protein CHLNCDRAFT_137175 [Chlorella variabilis]	--	--	GO:0005622; GO:0008270	--	--	IPR001841; IPR001876; IPR011989; IPR016024
comp10005_c0_seq1	615	gb|EFN57195.1|	hypothetical protein CHLNCDRAFT_143606 [Chlorella variabilis]	--	--	--	--	--	IPR003035
comp10006_c1_seq2	1693	gb|EFN55178.1|	hypothetical protein CHLNCDRAFT_134321 [Chlorella variabilis]	--	--	GO:0005634; GO:0003677; GO:0016491; GO:0006351	--	--	IPR002937; IPR007526; IPR009057; IPR011991; IPR014876
comp10009_c0_seq1	614	ref|XP_002950442.1|	hypothetical protein VOLCADRAFT_117556 [Volvox carteri f. nagariensis]	--	--	GO:0008237	--	--	IPR002714; IPR022772; IPR024053; IPR024079
comp10009_c0_seq2	1109	gb|EFN55802.1|	hypothetical protein CHLNCDRAFT_145288 [Chlorella variabilis]	--	--	GO:0008237	--	--	IPR002714; IPR022772; IPR024053; IPR024079
comp10009_c0_seq3	827	ref|XP_002950442.1|	hypothetical protein VOLCADRAFT_117556 [Volvox carteri f. nagariensis]	--	--	GO:0008237	--	--	IPR002714; IPR022772; IPR024053; IPR024079
comp10009_c0_seq4	1322	gb|EFN55802.1|	hypothetical protein CHLNCDRAFT_145288 [Chlorella variabilis]	--	--	GO:0008237	--	--	IPR002714; IPR022772; IPR024053; IPR024079
comp10012_c0_seq1	740	gb|EFN56394.1|	hypothetical protein CHLNCDRAFT_51859 [Chlorella variabilis]	--	--	GO:0005634	--	[R] KOG1246 DNA-binding protein jumonji/RBP2/SMCY, contains JmjC domain	IPR003347; IPR003349; IPR004198
comp10012_c4_seq1	469	gb|EIE20854.1|	JmjC-domain-containing protein [Coccomyxa subellipsoidea C-169]	--	--	GO:0005634	--	[R] KOG1246 DNA-binding protein jumonji/RBP2/SMCY, contains JmjC domain	IPR003347; IPR003349; IPR004198
comp10012_c5_seq1	701	gb|EFN56394.1|	hypothetical protein CHLNCDRAFT_51859 [Chlorella variabilis]	--	--	GO:0005634	--	--	IPR003347; IPR003349; IPR004198
comp1001299_c0_seq1	257	gb|EFN56405.1|	hypothetical protein CHLNCDRAFT_144985 [Chlorella variabilis]	--	--	--	--	--	--
comp10013_c0_seq2	1517	gb|EFN51116.1|	hypothetical protein CHLNCDRAFT_55281 [Chlorella variabilis]	--	--	--	--	--	--
comp10013_c0_seq3	1333	gb|EFN51116.1|	hypothetical protein CHLNCDRAFT_55281 [Chlorella variabilis]	--	--	--	--	--	--
comp10014_c0_seq1	365	gb|EFN58354.1|	hypothetical protein CHLNCDRAFT_142420 [Chlorella variabilis]	--	--	GO:0005524; GO:0008026; GO:0003676; GO:0008270; GO:0006310	[L] COG0514 Superfamily II DNA helicase	[L] KOG0351 ATP-dependent DNA helicase	IPR001650; IPR001878; IPR004589; IPR011545; IPR014001; IPR027417
comp10014_c1_seq1	595	gb|EFN58354.1|	hypothetical protein CHLNCDRAFT_142420 [Chlorella variabilis]	--	--	GO:0005524; GO:0008026; GO:0003676; GO:0008270; GO:0006310	--	--	IPR001650; IPR001878; IPR004589; IPR011545; IPR014001; IPR027417
comp10015_c0_seq1	1597	gb|EIE26900.1|	farnesyl-diphosphate farnesyltransferase [Coccomyxa subellipsoidea C-169]	--	--	GO:0016021; GO:0004310; GO:0008610	[I] COG1562 Phytoene/squalene synthetase	[I] KOG1459 Squalene synthetase	IPR002060; IPR006449; IPR008949; IPR019845
comp10015_c0_seq2	1941	gb|EIE26900.1|	farnesyl-diphosphate farnesyltransferase [Coccomyxa subellipsoidea C-169]	K00801	EC:2.5.1.21	GO:0016021; GO:0004310; GO:0008610	[I] COG1562 Phytoene/squalene synthetase	[I] KOG1459 Squalene synthetase	IPR002060; IPR006449; IPR008949; IPR019845
comp10016_c0_seq2	1902	gb|EFN50898.1|	hypothetical protein CHLNCDRAFT_55490 [Chlorella variabilis]	K06062	EC:2.3.1.48	GO:0008080	[BK] COG5076 Transcription factor involved in chromatin remodeling, contains bromodomain	[BK] KOG1472 Histone acetyltransferase SAGA/ADA, catalytic subunit PCAF/GCN5 and related proteins	IPR000182; IPR001487; IPR016181; IPR018359
comp10016_c0_seq3	2017	gb|EFN50898.1|	hypothetical protein CHLNCDRAFT_55490 [Chlorella variabilis]	--	--	GO:0008080	[BK] COG5076 Transcription factor involved in chromatin remodeling, contains bromodomain	[BK] KOG1472 Histone acetyltransferase SAGA/ADA, catalytic subunit PCAF/GCN5 and related proteins	IPR000182; IPR001487; IPR016181; IPR018359
comp10016_c0_seq4	541	gb|EFN50898.1|	hypothetical protein CHLNCDRAFT_55490 [Chlorella variabilis]	--	--	GO:0008080	--	--	IPR000182; IPR001487; IPR016181; IPR018359
comp10017_c0_seq1	646	gb|EFN51400.1|	hypothetical protein CHLNCDRAFT_141033 [Chlorella variabilis]	--	--	--	--	--	IPR022127
comp10018_c0_seq1	802	gb|EFN55863.1|	hypothetical protein CHLNCDRAFT_52112 [Chlorella variabilis]	--	--	GO:0005634; GO:0003677	--	--	IPR004333
comp10018_c0_seq2	841	gb|EFN55863.1|	hypothetical protein CHLNCDRAFT_52112 [Chlorella variabilis]	--	--	GO:0005634; GO:0003677	--	--	IPR004333
comp10019_c0_seq1	3537	ref|XP_002170883.2|	PREDICTED: ankyrin-1-like, partial [Hydra magnipapillata]	K10799	EC:2.4.2.30	--	[R] COG0666 FOG: Ankyrin repeat	[M] KOG4177 Ankyrin	--
comp10019_c0_seq2	3384	ref|XP_002170883.2|	PREDICTED: ankyrin-1-like, partial [Hydra magnipapillata]	K10799	EC:2.4.2.30	--	[R] COG0666 FOG: Ankyrin repeat	[M] KOG4177 Ankyrin	--
comp10020_c1_seq1	2484	gb|EFN52129.1|	hypothetical protein CHLNCDRAFT_139249 [Chlorella variabilis]	--	--	--	--	--	--
comp10020_c1_seq2	2351	ref|XP_003223176.1|	PREDICTED: f-box only protein 37-like [Anolis carolinensis]	--	--	GO:0005737; GO:0019005; GO:0004842; GO:0000086; GO:0030513; GO:0031146	--	--	IPR001611; IPR001810
comp10020_c1_seq3	2227	gb|EFN52129.1|	hypothetical protein CHLNCDRAFT_139249 [Chlorella variabilis]	--	--	--	--	--	--
comp10020_c1_seq4	2360	gb|EFN52129.1|	hypothetical protein CHLNCDRAFT_139249 [Chlorella variabilis]	--	--	--	--	--	--
comp10021_c0_seq3	2221	ref|XP_001699997.1|	predicted protein [Chlamydomonas reinhardtii]	--	--	GO:0016849; GO:0009190; GO:0035556	--	--	IPR001054
comp10021_c0_seq7	2410	ref|XP_001699997.1|	predicted protein [Chlamydomonas reinhardtii]	--	--	GO:0016849; GO:0009190; GO:0035556	--	--	IPR001054
comp10022_c0_seq2	735	gb|EFN53898.1|	hypothetical protein CHLNCDRAFT_31922 [Chlorella variabilis]	--	--	--	[R] COG2319 FOG: WD40 repeat	[U] KOG1332 Vesicle coat complex COPII, subunit SEC13	IPR001680; IPR015943; IPR017986
comp10022_c0_seq3	2345	gb|EFN53898.1|	hypothetical protein CHLNCDRAFT_31922 [Chlorella variabilis]	K14004	--	--	[R] COG2319 FOG: WD40 repeat	[U] KOG1332 Vesicle coat complex COPII, subunit SEC13	IPR001680; IPR015943; IPR017986
comp1002399_c0_seq1	211	gb|EFN53056.1|	hypothetical protein CHLNCDRAFT_137326 [Chlorella variabilis]	--	--	--	--	--	IPR006906
comp10024_c1_seq1	1645	gb|EFN58811.1|	hypothetical protein CHLNCDRAFT_19961 [Chlorella variabilis]	--	--	GO:0016021	--	[R] KOG3195 Uncharacterized membrane protein NPD008/CGI-148	IPR008564
comp1002403_c0_seq1	244	gb|EFN59499.1|	hypothetical protein CHLNCDRAFT_138130 [Chlorella variabilis]	--	--	GO:0016021; GO:0055085	--	[G] KOG1330 Sugar transporter/spinster transmembrane protein	IPR011701; IPR016196
comp10025_c0_seq1	2148	gb|EFN58575.1|	hypothetical protein CHLNCDRAFT_34199 [Chlorella variabilis]	--	--	GO:0000287; GO:0030955; GO:0004743; GO:0006096	[G] COG0469 Pyruvate kinase	[G] KOG2323 Pyruvate kinase	IPR001697; IPR011037; IPR015793; IPR015794; IPR015795; IPR015806; IPR015813; IPR018209
comp10025_c0_seq3	1958	gb|EFN58575.1|	hypothetical protein CHLNCDRAFT_34199 [Chlorella variabilis]	K00873	EC:2.7.1.40	GO:0000287; GO:0030955; GO:0004743; GO:0006096	[G] COG0469 Pyruvate kinase	[G] KOG2323 Pyruvate kinase	IPR001697; IPR011037; IPR015793; IPR015794; IPR015795; IPR015806; IPR015813; IPR018209
comp10026_c1_seq1	1386	gb|EFN55867.1|	hypothetical protein CHLNCDRAFT_145456 [Chlorella variabilis]	--	--	GO:0016021	--	[R] KOG1944 Peroxisomal membrane protein MPV17 and related proteins	IPR007248
comp10028_c1_seq1	6042	ref|YP_003630104.1|	hypothetical protein Plim_2078 [Planctomyces limnophilus DSM 3776]	--	--	--	--	--	--
comp10028_c1_seq2	5916	ref|YP_003630104.1|	hypothetical protein Plim_2078 [Planctomyces limnophilus DSM 3776]	--	--	--	--	--	--
comp10028_c1_seq3	6110	ref|YP_003630104.1|	hypothetical protein Plim_2078 [Planctomyces limnophilus DSM 3776]	--	--	--	--	--	--
comp10028_c1_seq4	5848	ref|YP_003630104.1|	hypothetical protein Plim_2078 [Planctomyces limnophilus DSM 3776]	--	--	--	--	--	--
comp10030_c0_seq4	2130	gb|EFN51712.1|	hypothetical protein CHLNCDRAFT_139869 [Chlorella variabilis]	--	--	--	--	--	--
comp10030_c0_seq5	1962	gb|EFN51712.1|	hypothetical protein CHLNCDRAFT_139869 [Chlorella variabilis]	--	--	--	--	--	--
comp10032_c0_seq1	3660	gb|EFN58707.1|	hypothetical protein CHLNCDRAFT_50173 [Chlorella variabilis]	--	--	GO:0016020; GO:0000155; GO:0000160; GO:0023014	--	--	IPR003661; IPR016024
comp10032_c0_seq2	3638	gb|EFN58707.1|	hypothetical protein CHLNCDRAFT_50173 [Chlorella variabilis]	--	--	GO:0016020; GO:0000155; GO:0000160; GO:0023014	--	--	IPR003661; IPR016024
comp10032_c0_seq3	3808	gb|EFN58707.1|	hypothetical protein CHLNCDRAFT_50173 [Chlorella variabilis]	--	--	GO:0016020; GO:0000155; GO:0000160; GO:0023014	--	--	IPR003661; IPR016024
comp10032_c0_seq4	3490	gb|EFN58707.1|	hypothetical protein CHLNCDRAFT_50173 [Chlorella variabilis]	--	--	GO:0016020; GO:0000155; GO:0000160; GO:0023014	--	--	IPR003661; IPR016024
comp10034_c0_seq1	1880	gb|EFN57497.1|	expressed protein [Chlorella variabilis]	--	--	--	--	--	--
comp10034_c0_seq2	2047	gb|EFN57497.1|	expressed protein [Chlorella variabilis]	--	--	--	--	--	--
comp10034_c0_seq3	1928	gb|EFN57497.1|	expressed protein [Chlorella variabilis]	--	--	--	--	--	--
comp10034_c0_seq4	1656	gb|EFN57497.1|	expressed protein [Chlorella variabilis]	--	--	--	--	--	--
comp10034_c0_seq5	1823	gb|EFN57497.1|	expressed protein [Chlorella variabilis]	--	--	--	--	--	--
comp10034_c0_seq6	2095	gb|EFN57497.1|	expressed protein [Chlorella variabilis]	--	--	--	--	--	--
comp10035_c0_seq1	1446	gb|EFN51690.1|	hypothetical protein CHLNCDRAFT_139935 [Chlorella variabilis]	K14948	--	GO:0003676; GO:0000166	--	[A] KOG1190 Polypyrimidine tract-binding protein	IPR000504; IPR012677
comp10035_c0_seq2	1727	gb|EFN51690.1|	hypothetical protein CHLNCDRAFT_139935 [Chlorella variabilis]	K14948	--	GO:0003676; GO:0000166	--	[A] KOG1190 Polypyrimidine tract-binding protein	IPR000504; IPR012677
comp10035_c0_seq3	1980	gb|EFN51690.1|	hypothetical protein CHLNCDRAFT_139935 [Chlorella variabilis]	--	--	GO:0003676; GO:0000166	--	[A] KOG1190 Polypyrimidine tract-binding protein	IPR000504; IPR012677
comp10035_c0_seq5	1042	gb|EFN51690.1|	hypothetical protein CHLNCDRAFT_139935 [Chlorella variabilis]	--	--	GO:0003676; GO:0000166	--	[A] KOG1190 Polypyrimidine tract-binding protein	IPR000504; IPR012677
comp10035_c0_seq6	1193	gb|EFN51690.1|	hypothetical protein CHLNCDRAFT_139935 [Chlorella variabilis]	K14948	--	GO:0003676; GO:0000166	--	[A] KOG1190 Polypyrimidine tract-binding protein	IPR000504; IPR012677
comp10035_c0_seq7	1295	gb|EFN51690.1|	hypothetical protein CHLNCDRAFT_139935 [Chlorella variabilis]	--	--	GO:0003676; GO:0000166	--	[A] KOG1190 Polypyrimidine tract-binding protein	IPR000504; IPR012677
comp10036_c0_seq1	2315	gb|EFN51300.1|	hypothetical protein CHLNCDRAFT_56404 [Chlorella variabilis]	--	--	GO:0003995; GO:0050660	[I] COG1960 Acyl-CoA dehydrogenases	[I] KOG0140 Medium-chain acyl-CoA dehydrogenase	IPR006089; IPR006091; IPR009075; IPR009100; IPR013786
comp10036_c0_seq2	2165	gb|EFN51300.1|	hypothetical protein CHLNCDRAFT_56404 [Chlorella variabilis]	--	--	GO:0003995; GO:0050660	[I] COG1960 Acyl-CoA dehydrogenases	[I] KOG0140 Medium-chain acyl-CoA dehydrogenase	IPR006089; IPR006091; IPR009075; IPR009100; IPR013786
comp10036_c0_seq3	2000	gb|EFN51300.1|	hypothetical protein CHLNCDRAFT_56404 [Chlorella variabilis]	--	--	GO:0003995; GO:0050660	[I] COG1960 Acyl-CoA dehydrogenases	[I] KOG0140 Medium-chain acyl-CoA dehydrogenase	IPR006089; IPR006091; IPR009075; IPR009100; IPR013786
comp10036_c0_seq4	1910	gb|EFN51300.1|	hypothetical protein CHLNCDRAFT_56404 [Chlorella variabilis]	K11538	EC:1.3.99.-	GO:0003995; GO:0050660	[I] COG1960 Acyl-CoA dehydrogenases	[I] KOG0140 Medium-chain acyl-CoA dehydrogenase	IPR006089; IPR006091; IPR009075; IPR009100; IPR013786
comp10036_c0_seq5	2075	gb|EFN51300.1|	hypothetical protein CHLNCDRAFT_56404 [Chlorella variabilis]	--	--	GO:0003995; GO:0050660	[I] COG1960 Acyl-CoA dehydrogenases	[I] KOG0140 Medium-chain acyl-CoA dehydrogenase	IPR006089; IPR006091; IPR009075; IPR009100; IPR013786
comp10036_c0_seq6	1760	gb|EFN51300.1|	hypothetical protein CHLNCDRAFT_56404 [Chlorella variabilis]	K11538	EC:1.3.99.-	GO:0003995; GO:0050660	[I] COG1960 Acyl-CoA dehydrogenases	[I] KOG0140 Medium-chain acyl-CoA dehydrogenase	IPR006089; IPR006091; IPR009075; IPR009100; IPR013786
comp10036_c0_seq7	1925	gb|EFN51300.1|	hypothetical protein CHLNCDRAFT_56404 [Chlorella variabilis]	--	--	GO:0003995; GO:0050660	[I] COG1960 Acyl-CoA dehydrogenases	[I] KOG0140 Medium-chain acyl-CoA dehydrogenase	IPR006089; IPR006091; IPR009075; IPR009100; IPR013786
comp10036_c0_seq8	2150	gb|EFN51300.1|	hypothetical protein CHLNCDRAFT_56404 [Chlorella variabilis]	--	--	GO:0003995; GO:0050660	[I] COG1960 Acyl-CoA dehydrogenases	[I] KOG0140 Medium-chain acyl-CoA dehydrogenase	IPR006089; IPR006091; IPR009075; IPR009100; IPR013786
comp10037_c0_seq1	965	gb|EFN53928.1|	hypothetical protein CHLNCDRAFT_53437 [Chlorella variabilis]	--	--	GO:0003677; GO:0006355	--	--	IPR003340; IPR015300
comp10037_c0_seq2	699	gb|EFN53928.1|	hypothetical protein CHLNCDRAFT_53437 [Chlorella variabilis]	--	--	GO:0003677; GO:0006355	--	--	IPR003340; IPR015300
comp10038_c3_seq1	1502	gb|EIE25903.1|	hypothetical protein COCSUDRAFT_40138 [Coccomyxa subellipsoidea C-169]	K14827	--	--	--	[S] KOG2149 Uncharacterized conserved protein	IPR011989; IPR016024; IPR024679
comp10039_c0_seq1	894	gb|EFN58160.1|	hypothetical protein CHLNCDRAFT_50561 [Chlorella variabilis]	--	--	--	--	--	IPR001810
comp10039_c0_seq3	1683	gb|EFN58645.1|	hypothetical protein CHLNCDRAFT_140893 [Chlorella variabilis]	--	--	--	--	--	--
comp10041_c0_seq1	1941	gb|EFN59482.1|	hypothetical protein CHLNCDRAFT_138094 [Chlorella variabilis]	K02913	--	--	[J] COG0267 Ribosomal protein L33	[J] KOG3505 Mitochondrial/chloroplast ribosomal protein L33-like	IPR006175; IPR013813
comp10041_c0_seq2	1779	gb|EFN59482.1|	hypothetical protein CHLNCDRAFT_138094 [Chlorella variabilis]	K02913	--	--	[J] COG0267 Ribosomal protein L33	[J] KOG3505 Mitochondrial/chloroplast ribosomal protein L33-like	IPR006175; IPR013813
comp10042_c0_seq1	1256	gb|EFN53045.1|	hypothetical protein CHLNCDRAFT_137285 [Chlorella variabilis]	--	--	--	--	--	--
comp10042_c0_seq2	1055	gb|EFN53045.1|	hypothetical protein CHLNCDRAFT_137285 [Chlorella variabilis]	--	--	--	--	--	--
comp10042_c0_seq3	1443	gb|EFN53045.1|	hypothetical protein CHLNCDRAFT_137285 [Chlorella variabilis]	--	--	--	--	--	--
comp10042_c0_seq4	1242	gb|EFN53045.1|	hypothetical protein CHLNCDRAFT_137285 [Chlorella variabilis]	--	--	--	--	--	--
comp1004540_c0_seq1	239	gb|EFN55346.1|	hypothetical protein CHLNCDRAFT_134358 [Chlorella variabilis]	--	--	GO:0005524; GO:0008026; GO:0003676	--	--	IPR001650; IPR011545; IPR014001; IPR027417
comp10046_c0_seq1	1884	gb|EAX01164.1|	hCG1811249, isoform CRA_b [Homo sapiens]	--	--	--	--	--	--
comp10046_c0_seq4	3187	gb|AAA74587.1|	cysteine rich protein [Giardia intestinalis]	--	--	--	--	--	IPR000742; IPR005127; IPR006212; IPR009030
comp10048_c1_seq2	1357	ref|XP_001754384.1|	predicted protein [Physcomitrella patens subsp. patens]	--	--	--	--	--	--
comp10049_c0_seq1	946	gb|EFN58810.1|	hypothetical protein CHLNCDRAFT_48540 [Chlorella variabilis]	--	--	GO:0005525; GO:0003924; GO:0006184	--	[J] KOG0461 Selenocysteine-specific elongation factor	IPR000795; IPR004161; IPR005225; IPR009000; IPR027417
comp10049_c0_seq2	968	gb|EFN58810.1|	hypothetical protein CHLNCDRAFT_48540 [Chlorella variabilis]	--	--	GO:0005525; GO:0003924; GO:0006184	--	[J] KOG0461 Selenocysteine-specific elongation factor	IPR000795; IPR004161; IPR005225; IPR009000; IPR027417
comp10049_c1_seq1	690	gb|EFN58810.1|	hypothetical protein CHLNCDRAFT_48540 [Chlorella variabilis]	--	--	GO:0005525; GO:0003924; GO:0006184	--	[J] KOG0461 Selenocysteine-specific elongation factor	IPR000795; IPR004161; IPR005225; IPR009000; IPR027417
comp10049_c2_seq1	786	gb|EFN58810.1|	hypothetical protein CHLNCDRAFT_48540 [Chlorella variabilis]	--	--	GO:0005525; GO:0003924; GO:0006184	[J] COG3276 Selenocysteine-specific translation elongation factor	[J] KOG0461 Selenocysteine-specific elongation factor	IPR000795; IPR004161; IPR005225; IPR009000; IPR027417
comp10049_c2_seq3	339	gb|EFN58810.1|	hypothetical protein CHLNCDRAFT_48540 [Chlorella variabilis]	--	--	GO:0005525; GO:0003924; GO:0006184	--	[J] KOG0461 Selenocysteine-specific elongation factor	IPR000795; IPR004161; IPR005225; IPR009000; IPR027417
comp10050_c0_seq1	440	ref|XP_002959071.1|	hypothetical protein VOLCADRAFT_78219 [Volvox carteri f. nagariensis]	--	--	GO:0030170; GO:0016740; GO:0009058	[H] COG0156 7-keto-8-aminopelargonate synthetase and related enzymes	[E] KOG1359 Glycine C-acetyltransferase/2-amino-3-ketobutyrate-CoA ligase	IPR001917; IPR004839; IPR015421; IPR015422; IPR015424
comp10050_c1_seq1	817	gb|EFN55853.1|	hypothetical protein CHLNCDRAFT_22749 [Chlorella variabilis]	K00652	EC:2.3.1.47	GO:0030170; GO:0016740; GO:0009058	[H] COG0156 7-keto-8-aminopelargonate synthetase and related enzymes	[E] KOG1359 Glycine C-acetyltransferase/2-amino-3-ketobutyrate-CoA ligase	IPR001917; IPR004839; IPR015421; IPR015422; IPR015424
comp10050_c2_seq1	418	gb|EFN55853.1|	hypothetical protein CHLNCDRAFT_22749 [Chlorella variabilis]	--	--	GO:0030170; GO:0016740; GO:0009058	--	--	IPR001917; IPR004839; IPR015421; IPR015422; IPR015424
comp10051_c0_seq1	1062	gb|EFN57688.1|	hypothetical protein CHLNCDRAFT_142881 [Chlorella variabilis]	--	--	GO:0008270	--	--	IPR001965
comp10051_c1_seq1	1601	gb|EFN57688.1|	hypothetical protein CHLNCDRAFT_142881 [Chlorella variabilis]	--	--	GO:0008270	--	--	IPR001965
comp10052_c0_seq1	1631	gb|EFN56347.1|	hypothetical protein CHLNCDRAFT_35084 [Chlorella variabilis]	--	--	GO:0009507; GO:0004019; GO:0005525; GO:0000287; GO:0044208	[F] COG0104 Adenylosuccinate synthase	[F] KOG1355 Adenylosuccinate synthase	IPR001114; IPR018220; IPR027417
comp10052_c0_seq3	1918	gb|EFN56347.1|	hypothetical protein CHLNCDRAFT_35084 [Chlorella variabilis]	--	--	GO:0009507; GO:0004019; GO:0005525; GO:0000287; GO:0044208	[F] COG0104 Adenylosuccinate synthase	[F] KOG1355 Adenylosuccinate synthase	IPR001114; IPR018220; IPR027417
comp10052_c0_seq4	2738	gb|EFN56347.1|	hypothetical protein CHLNCDRAFT_35084 [Chlorella variabilis]	K01939	EC:6.3.4.4	GO:0009507; GO:0004019; GO:0005525; GO:0000287; GO:0044208	[F] COG0104 Adenylosuccinate synthase	[F] KOG1355 Adenylosuccinate synthase	IPR001114; IPR018220; IPR027417
comp10052_c0_seq5	2451	gb|EFN56347.1|	hypothetical protein CHLNCDRAFT_35084 [Chlorella variabilis]	K01939	EC:6.3.4.4	GO:0009507; GO:0004019; GO:0005525; GO:0000287; GO:0044208	[F] COG0104 Adenylosuccinate synthase	[F] KOG1355 Adenylosuccinate synthase	IPR001114; IPR018220; IPR027417
comp10056_c1_seq2	539	ref|XP_002867231.1|	hypothetical protein ARALYDRAFT_491441 [Arabidopsis lyrata subsp. lyrata]	--	--	GO:0008270	--	--	IPR011016; IPR013083
comp10058_c0_seq1	1947	gb|EIE25466.1|	root hair defective 3 GTP-binding protein [Coccomyxa subellipsoidea C-169]	--	--	GO:0005789; GO:0016021; GO:0005525; GO:0003924; GO:0006184	--	[R] KOG2203 GTP-binding protein	IPR008803; IPR027417
comp10058_c1_seq1	941	gb|EFN50506.1|	hypothetical protein CHLNCDRAFT_55812 [Chlorella variabilis]	--	--	--	--	[R] KOG2203 GTP-binding protein	IPR008803
comp10058_c3_seq1	2517	gb|EFN58181.1|	hypothetical protein CHLNCDRAFT_142014 [Chlorella variabilis]	K06892	--	--	[R] COG3491 Isopenicillin N synthase and related dioxygenases	[QR] KOG0143 Iron/ascorbate family oxidoreductases	IPR005135
comp10058_c3_seq2	1120	ref|WP_019656716.1|	2OG-Fe(II) oxygenase [Variovorax paradoxus]	K06892	--	--	[R] COG3491 Isopenicillin N synthase and related dioxygenases	[QR] KOG0143 Iron/ascorbate family oxidoreductases	--
comp10060_c0_seq1	2195	gb|EFN58996.1|	hypothetical protein CHLNCDRAFT_137639 [Chlorella variabilis]	--	--	--	--	--	IPR001680; IPR015943; IPR017986; IPR019775
comp10060_c0_seq2	1988	gb|EFN58996.1|	hypothetical protein CHLNCDRAFT_137639 [Chlorella variabilis]	--	--	--	--	--	IPR001680; IPR015943; IPR017986; IPR019775
comp10066_c0_seq1	1961	gb|EFN60049.1|	hypothetical protein CHLNCDRAFT_133286 [Chlorella variabilis]	--	--	--	--	--	IPR001810
comp10066_c0_seq4	1788	gb|EFN60049.1|	hypothetical protein CHLNCDRAFT_133286 [Chlorella variabilis]	--	--	--	--	--	IPR001810
comp1006634_c0_seq1	203	gb|AAT12483.1|	chloroplast glutamine synthetase [Nicotiana miersii]	--	--	GO:0004356; GO:0006807	--	[E] KOG0683 Glutamine synthetase	IPR008146
comp100669_c0_seq1	711	gb|EFN59415.1|	hypothetical protein CHLNCDRAFT_137934 [Chlorella variabilis]	--	--	--	--	--	IPR007877
comp10067_c0_seq1	2697	gb|EFN58856.1|	hypothetical protein CHLNCDRAFT_19641 [Chlorella variabilis]	K14792	--	GO:0005634; GO:0006397	[R] COG0457 FOG: TPR repeat	[A] KOG1070 rRNA processing protein Rrp5	IPR003107; IPR008847; IPR011990
comp10067_c0_seq2	760	gb|EFN58856.1|	hypothetical protein CHLNCDRAFT_19641 [Chlorella variabilis]	--	--	GO:0005634; GO:0006397	[R] COG0457 FOG: TPR repeat	[A] KOG1070 rRNA processing protein Rrp5	IPR003107; IPR008847; IPR011990
comp10068_c2_seq1	2404	gb|EFN59261.1|	hypothetical protein CHLNCDRAFT_56646 [Chlorella variabilis]	--	--	GO:0016787; GO:0006629	--	--	IPR002641; IPR016035
comp10068_c2_seq2	2404	gb|EFN59261.1|	hypothetical protein CHLNCDRAFT_56646 [Chlorella variabilis]	--	--	GO:0016787; GO:0006629	--	--	IPR002641; IPR016035
comp10068_c2_seq3	1782	gb|EFN59261.1|	hypothetical protein CHLNCDRAFT_56646 [Chlorella variabilis]	--	--	GO:0016787; GO:0006629	--	--	IPR002641; IPR016035
comp10068_c2_seq4	1782	gb|EFN59261.1|	hypothetical protein CHLNCDRAFT_56646 [Chlorella variabilis]	--	--	GO:0016787; GO:0006629	--	--	IPR002641; IPR016035
comp10070_c0_seq1	1178	gb|EFN58300.1|	hypothetical protein CHLNCDRAFT_142294 [Chlorella variabilis]	--	--	--	--	--	--
comp10070_c0_seq2	985	gb|EFN58300.1|	hypothetical protein CHLNCDRAFT_142294 [Chlorella variabilis]	--	--	--	--	--	--
comp100714_c0_seq1	1196	gb|EFN57359.1|	hypothetical protein CHLNCDRAFT_50866 [Chlorella variabilis]	--	--	--	--	--	IPR006734
comp10072_c0_seq1	444	gb|EFN55127.1|	hypothetical protein CHLNCDRAFT_134182 [Chlorella variabilis]	--	--	--	--	--	IPR019530
comp10072_c0_seq2	465	gb|EFN55127.1|	hypothetical protein CHLNCDRAFT_134182 [Chlorella variabilis]	--	--	--	--	--	IPR019530
comp10072_c0_seq3	747	gb|EFN55127.1|	hypothetical protein CHLNCDRAFT_134182 [Chlorella variabilis]	--	--	--	--	--	IPR019530
comp10073_c0_seq1	1637	gb|EFN56068.1|	hypothetical protein CHLNCDRAFT_145559 [Chlorella variabilis]	K01080	EC:3.1.3.4	GO:0016020; GO:0003824; GO:0008152	--	[I] KOG3030 Lipid phosphate phosphatase and related enzymes of the PAP2 family	IPR000326
comp10073_c0_seq2	1914	gb|EFN56068.1|	hypothetical protein CHLNCDRAFT_145559 [Chlorella variabilis]	--	--	GO:0016020; GO:0003824; GO:0008152	--	--	IPR000326
comp10073_c0_seq4	1710	gb|EFN56068.1|	hypothetical protein CHLNCDRAFT_145559 [Chlorella variabilis]	--	--	GO:0016020; GO:0003824; GO:0008152	--	--	IPR000326
comp10074_c1_seq1	1322	gb|EFN52380.1|	hypothetical protein CHLNCDRAFT_138818 [Chlorella variabilis]	--	--	GO:0016021	--	[GOU] KOG1444 Nucleotide-sugar transporter VRG4/SQV-7	IPR004853
comp10074_c1_seq2	1104	gb|EFN52380.1|	hypothetical protein CHLNCDRAFT_138818 [Chlorella variabilis]	--	--	GO:0016021	--	[GOU] KOG1444 Nucleotide-sugar transporter VRG4/SQV-7	IPR004853
comp10074_c1_seq3	1673	gb|EFN52380.1|	hypothetical protein CHLNCDRAFT_138818 [Chlorella variabilis]	K15281	--	GO:0016021	[GOU] COG5070 Nucleotide-sugar transporter	[GOU] KOG1444 Nucleotide-sugar transporter VRG4/SQV-7	IPR004853
comp10074_c1_seq4	898	gb|EFN52380.1|	hypothetical protein CHLNCDRAFT_138818 [Chlorella variabilis]	--	--	GO:0016021	--	--	IPR004853
comp10074_c1_seq5	663	gb|EFN52380.1|	hypothetical protein CHLNCDRAFT_138818 [Chlorella variabilis]	--	--	GO:0016021	--	--	IPR004853
comp10076_c0_seq1	1449	gb|EFN52737.1|	hypothetical protein CHLNCDRAFT_138305 [Chlorella variabilis]	--	--	GO:0004222; GO:0006508	--	--	IPR001590; IPR024079
comp10076_c0_seq2	740	gb|EFN52737.1|	hypothetical protein CHLNCDRAFT_138305 [Chlorella variabilis]	--	--	GO:0004222; GO:0006508	--	--	IPR001590; IPR024079
comp10076_c0_seq3	796	gb|EFN52737.1|	hypothetical protein CHLNCDRAFT_138305 [Chlorella variabilis]	--	--	GO:0004222; GO:0006508	--	--	IPR001590; IPR024079
comp1008_c0_seq1	3372	gb|EIE18872.1|	hypothetical protein COCSUDRAFT_45025 [Coccomyxa subellipsoidea C-169]	--	--	--	--	--	--
comp10081_c1_seq1	895	gb|EFN59277.1|	hypothetical protein CHLNCDRAFT_8390, partial [Chlorella variabilis]	--	--	--	[S] COG1565 Uncharacterized conserved protein	[S] KOG2901 Uncharacterized conserved protein	IPR003788
comp10081_c3_seq1	694	gb|EFN59277.1|	hypothetical protein CHLNCDRAFT_8390, partial [Chlorella variabilis]	--	--	--	[S] COG1565 Uncharacterized conserved protein	[S] KOG2901 Uncharacterized conserved protein	IPR003788
comp10082_c0_seq3	2853	gb|EFN53565.1|	hypothetical protein CHLNCDRAFT_136717 [Chlorella variabilis]	--	--	GO:0005874; GO:0005875; GO:0005524; GO:0003777; GO:0007018	[Z] COG5059 Kinesin-like protein	[Z] KOG4280 Kinesin-like protein	IPR001752; IPR019821; IPR027417; IPR027640
comp10082_c0_seq5	2598	gb|EFN53565.1|	hypothetical protein CHLNCDRAFT_136717 [Chlorella variabilis]	--	--	GO:0005874; GO:0005875; GO:0005524; GO:0003777; GO:0007018	[Z] COG5059 Kinesin-like protein	[Z] KOG4280 Kinesin-like protein	IPR001752; IPR019821; IPR027417; IPR027640
comp10082_c0_seq6	2877	gb|EFN53565.1|	hypothetical protein CHLNCDRAFT_136717 [Chlorella variabilis]	--	--	GO:0005874; GO:0005875; GO:0005524; GO:0003777; GO:0007018	[Z] COG5059 Kinesin-like protein	[Z] KOG4280 Kinesin-like protein	IPR001752; IPR019821; IPR027417; IPR027640
comp1008279_c0_seq1	296	dbj|BAF85191.1|	unnamed protein product [Homo sapiens]	--	--	GO:0005759; GO:0004047; GO:0016491; GO:0006546; GO:0006090; GO:0010510	--	--	IPR006076; IPR006222; IPR013977; IPR027266
comp10083_c0_seq1	3306	ref|NP_347176.1|	acetylxylan esterase [Clostridium acetobutylicum ATCC 824]	--	--	GO:0016788; GO:0006629	--	--	IPR001087; IPR013831
comp10083_c0_seq2	3230	ref|NP_347176.1|	acetylxylan esterase [Clostridium acetobutylicum ATCC 824]	--	--	GO:0016788; GO:0006629	--	--	IPR001087; IPR013831
comp10083_c0_seq3	3589	ref|NP_347176.1|	acetylxylan esterase [Clostridium acetobutylicum ATCC 824]	--	--	GO:0016788; GO:0006629	--	--	IPR001087; IPR013831
comp10083_c0_seq4	3513	ref|NP_347176.1|	acetylxylan esterase [Clostridium acetobutylicum ATCC 824]	--	--	GO:0016788; GO:0006629	--	--	IPR001087; IPR013831
comp10083_c0_seq5	3459	ref|NP_347176.1|	acetylxylan esterase [Clostridium acetobutylicum ATCC 824]	--	--	GO:0016788; GO:0006629	--	--	IPR001087; IPR013831
comp10083_c0_seq6	3742	ref|NP_347176.1|	acetylxylan esterase [Clostridium acetobutylicum ATCC 824]	--	--	GO:0016788; GO:0006629	--	--	IPR001087; IPR013831
comp10083_c0_seq7	3360	ref|NP_347176.1|	acetylxylan esterase [Clostridium acetobutylicum ATCC 824]	--	--	GO:0016788; GO:0006629	--	--	IPR001087; IPR013831
comp10083_c0_seq8	3077	ref|NP_347176.1|	acetylxylan esterase [Clostridium acetobutylicum ATCC 824]	--	--	GO:0016788; GO:0006629	--	--	IPR001087; IPR013831
comp10084_c0_seq2	7352	gb|EIE27228.1|	beta and beta-prime subunits of DNA dependent RNA-polymerase [Coccomyxa subellipsoidea C-169]	K03006	EC:2.7.7.6	GO:0005665; GO:0003677; GO:0003899; GO:0006366	[K] COG0086 DNA-directed RNA polymerase, beta' subunit/160 kD subunit	[K] KOG0260 RNA polymerase II, large subunit	IPR000684; IPR000722; IPR006592; IPR007066; IPR007073; IPR007075; IPR007080; IPR007081; IPR007083
comp10084_c0_seq6	7176	gb|EIE27228.1|	beta and beta-prime subunits of DNA dependent RNA-polymerase [Coccomyxa subellipsoidea C-169]	K03006	EC:2.7.7.6	GO:0005665; GO:0003677; GO:0003899; GO:0006366	[K] COG0086 DNA-directed RNA polymerase, beta' subunit/160 kD subunit	[K] KOG0260 RNA polymerase II, large subunit	IPR000684; IPR000722; IPR006592; IPR007066; IPR007073; IPR007075; IPR007080; IPR007081; IPR007083
comp10084_c0_seq8	7239	gb|EIE27228.1|	beta and beta-prime subunits of DNA dependent RNA-polymerase [Coccomyxa subellipsoidea C-169]	K03006	EC:2.7.7.6	GO:0005665; GO:0003677; GO:0003899; GO:0006366	[K] COG0086 DNA-directed RNA polymerase, beta' subunit/160 kD subunit	[K] KOG0260 RNA polymerase II, large subunit	IPR000684; IPR000722; IPR006592; IPR007066; IPR007073; IPR007075; IPR007080; IPR007081; IPR007083
comp10084_c0_seq9	7415	gb|EIE27228.1|	beta and beta-prime subunits of DNA dependent RNA-polymerase [Coccomyxa subellipsoidea C-169]	K03006	EC:2.7.7.6	GO:0005665; GO:0003677; GO:0003899; GO:0006366	[K] COG0086 DNA-directed RNA polymerase, beta' subunit/160 kD subunit	[K] KOG0260 RNA polymerase II, large subunit	IPR000684; IPR000722; IPR006592; IPR007066; IPR007073; IPR007075; IPR007080; IPR007081; IPR007083
comp10085_c0_seq1	1453	gb|EJK45795.1|	hypothetical protein THAOC_35572, partial [Thalassiosira oceanica]	--	--	GO:0008270	--	--	IPR002893; IPR006597; IPR011990
comp10085_c0_seq2	1607	gb|EJK45795.1|	hypothetical protein THAOC_35572, partial [Thalassiosira oceanica]	--	--	GO:0008270	--	--	IPR002893; IPR006597; IPR011990
comp10085_c0_seq3	1269	gb|EJK45795.1|	hypothetical protein THAOC_35572, partial [Thalassiosira oceanica]	--	--	GO:0008270	--	--	IPR002893; IPR006597; IPR011990
comp10085_c0_seq4	1408	gb|EJK45795.1|	hypothetical protein THAOC_35572, partial [Thalassiosira oceanica]	--	--	GO:0008270	--	--	IPR002893; IPR006597; IPR011990
comp10085_c0_seq5	1468	gb|EJK45795.1|	hypothetical protein THAOC_35572, partial [Thalassiosira oceanica]	--	--	GO:0008270	--	--	IPR002893; IPR006597; IPR011990
comp10085_c0_seq6	1361	gb|EJK45795.1|	hypothetical protein THAOC_35572, partial [Thalassiosira oceanica]	--	--	GO:0008270	--	--	IPR002893; IPR006597; IPR011990
comp10085_c0_seq7	1316	gb|EJK45795.1|	hypothetical protein THAOC_35572, partial [Thalassiosira oceanica]	--	--	GO:0008270	--	--	IPR002893; IPR006597; IPR011990
comp10085_c0_seq8	1314	gb|EJK45795.1|	hypothetical protein THAOC_35572, partial [Thalassiosira oceanica]	--	--	GO:0008270	--	--	IPR002893; IPR006597; IPR011990
comp10085_c0_seq9	1515	gb|EJK45795.1|	hypothetical protein THAOC_35572, partial [Thalassiosira oceanica]	--	--	GO:0008270	--	--	IPR002893; IPR006597; IPR011990
comp10089_c0_seq11	1514	gb|EFN52952.1|	hypothetical protein CHLNCDRAFT_36630 [Chlorella variabilis]	K05765	--	GO:0015629; GO:0030042	--	[Z] KOG1735 Actin depolymerizing factor	IPR002108; IPR017904
comp10089_c0_seq2	1915	gb|EFN52952.1|	hypothetical protein CHLNCDRAFT_36630 [Chlorella variabilis]	--	--	GO:0015629; GO:0030042	--	[Z] KOG1735 Actin depolymerizing factor	IPR002108; IPR017904
comp10089_c0_seq3	1467	gb|EFN52952.1|	hypothetical protein CHLNCDRAFT_36630 [Chlorella variabilis]	K05765	--	GO:0015629; GO:0030042	--	[Z] KOG1735 Actin depolymerizing factor	IPR002108; IPR017904
comp10089_c0_seq5	1528	gb|EFN52952.1|	hypothetical protein CHLNCDRAFT_36630 [Chlorella variabilis]	--	--	GO:0015629; GO:0030042	--	[Z] KOG1735 Actin depolymerizing factor	IPR002108; IPR017904
comp10089_c0_seq6	1684	gb|EFN52952.1|	hypothetical protein CHLNCDRAFT_36630 [Chlorella variabilis]	K05765	--	GO:0015629; GO:0030042	--	[Z] KOG1735 Actin depolymerizing factor	IPR002108; IPR017904
comp10089_c0_seq8	1297	gb|EFN52952.1|	hypothetical protein CHLNCDRAFT_36630 [Chlorella variabilis]	K05765	--	GO:0015629; GO:0030042	--	[Z] KOG1735 Actin depolymerizing factor	IPR002108; IPR017904
comp10089_c0_seq9	1565	gb|EFN52952.1|	hypothetical protein CHLNCDRAFT_36630 [Chlorella variabilis]	--	--	GO:0015629; GO:0030042	--	[Z] KOG1735 Actin depolymerizing factor	IPR002108; IPR017904
comp10090_c0_seq1	1692	gb|EFN50958.1|	hypothetical protein CHLNCDRAFT_141648 [Chlorella variabilis]	--	--	--	--	--	IPR001810
comp10090_c0_seq2	1643	gb|EFN50958.1|	hypothetical protein CHLNCDRAFT_141648 [Chlorella variabilis]	--	--	--	--	--	IPR001810
comp10091_c0_seq1	488	gb|EFN56097.1|	hypothetical protein CHLNCDRAFT_144674 [Chlorella variabilis]	--	--	--	--	--	IPR005578
comp10091_c0_seq2	1551	gb|EFN56097.1|	hypothetical protein CHLNCDRAFT_144674 [Chlorella variabilis]	--	--	--	[S] COG5197 Predicted membrane protein	[S] KOG3094 Predicted membrane protein	IPR005578
comp10091_c0_seq3	1366	gb|EFN56097.1|	hypothetical protein CHLNCDRAFT_144674 [Chlorella variabilis]	--	--	--	[S] COG5197 Predicted membrane protein	[S] KOG3094 Predicted membrane protein	IPR005578
comp10092_c0_seq1	1344	gb|EFN50672.1|	hypothetical protein CHLNCDRAFT_13078 [Chlorella variabilis]	--	--	GO:0046872; GO:0004784; GO:0006801	[P] COG0605 Superoxide dismutase	[P] KOG0876 Manganese superoxide dismutase	IPR001189; IPR019832; IPR019833
comp10093_c0_seq1	666	ref|XP_001701362.1|	hypothetical protein CHLREDRAFT_179436 [Chlamydomonas reinhardtii]	--	--	--	--	--	--
comp10093_c0_seq2	833	ref|XP_002956512.1|	hypothetical protein VOLCADRAFT_107245 [Volvox carteri f. nagariensis]	--	--	--	--	--	--
comp10094_c0_seq1	1309	gb|EFN57295.1|	hypothetical protein CHLNCDRAFT_143896 [Chlorella variabilis]	--	--	GO:0005737; GO:0051861; GO:0017089; GO:0046836	--	[S] KOG4189 Uncharacterized conserved protein	IPR014830
comp10094_c0_seq2	1168	gb|EFN57295.1|	hypothetical protein CHLNCDRAFT_143896 [Chlorella variabilis]	--	--	GO:0005737; GO:0051861; GO:0017089; GO:0046836	--	[S] KOG4189 Uncharacterized conserved protein	IPR014830
comp10094_c0_seq3	1058	gb|EFN57295.1|	hypothetical protein CHLNCDRAFT_143896 [Chlorella variabilis]	--	--	GO:0005737; GO:0051861; GO:0017089; GO:0046836	--	[S] KOG4189 Uncharacterized conserved protein	IPR014830
comp10094_c0_seq4	917	gb|EFN57295.1|	hypothetical protein CHLNCDRAFT_143896 [Chlorella variabilis]	--	--	GO:0005737; GO:0051861; GO:0017089; GO:0046836	--	[S] KOG4189 Uncharacterized conserved protein	IPR014830
comp10095_c0_seq3	2989	ref|XP_005388264.1|	PREDICTED: extracellular matrix protein FRAS1 isoform X5 [Chinchilla lanigera]	--	--	--	--	--	--
comp10096_c0_seq1	625	gb|EFN56988.1|	hypothetical protein CHLNCDRAFT_143608 [Chlorella variabilis]	--	--	--	--	--	IPR001680; IPR015943; IPR017986
comp10096_c0_seq3	764	gb|EFN56988.1|	hypothetical protein CHLNCDRAFT_143608 [Chlorella variabilis]	--	--	--	--	--	IPR001680; IPR015943; IPR017986
comp10096_c0_seq4	471	gb|EFN56988.1|	hypothetical protein CHLNCDRAFT_143608 [Chlorella variabilis]	--	--	--	--	--	IPR001680; IPR015943; IPR017986
comp10098_c0_seq1	2615	gb|EFN50663.1|	hypothetical protein CHLNCDRAFT_59467 [Chlorella variabilis]	--	--	--	--	[S] KOG1551 Uncharacterized conserved protein	IPR019149
comp10098_c0_seq2	1729	gb|EFN50944.1|	hypothetical protein CHLNCDRAFT_141612 [Chlorella variabilis]	--	--	--	--	--	IPR019149
comp10098_c0_seq3	1475	gb|EFN50944.1|	hypothetical protein CHLNCDRAFT_141612 [Chlorella variabilis]	--	--	--	--	[S] KOG1551 Uncharacterized conserved protein	IPR019149
comp10098_c0_seq4	2869	gb|EFN50663.1|	hypothetical protein CHLNCDRAFT_59467 [Chlorella variabilis]	--	--	--	--	[S] KOG1551 Uncharacterized conserved protein	IPR019149
comp10099_c0_seq13	3336	gb|EFN55108.1|	hypothetical protein CHLNCDRAFT_35872 [Chlorella variabilis]	--	--	GO:0016020; GO:0015297; GO:0015238	--	[R] KOG1347 Uncharacterized membrane protein, predicted efflux pump	IPR002528
comp10099_c0_seq14	3887	gb|EFN55108.1|	hypothetical protein CHLNCDRAFT_35872 [Chlorella variabilis]	--	--	GO:0016020; GO:0015297; GO:0015238	--	[R] KOG1347 Uncharacterized membrane protein, predicted efflux pump	IPR002528
comp10099_c0_seq16	3841	gb|EFN55108.1|	hypothetical protein CHLNCDRAFT_35872 [Chlorella variabilis]	--	--	GO:0016020; GO:0015297; GO:0015238	--	[R] KOG1347 Uncharacterized membrane protein, predicted efflux pump	IPR002528
comp10099_c0_seq17	3626	gb|EFN55108.1|	hypothetical protein CHLNCDRAFT_35872 [Chlorella variabilis]	--	--	GO:0016020; GO:0015297; GO:0015238	--	[R] KOG1347 Uncharacterized membrane protein, predicted efflux pump	IPR002528
comp10099_c0_seq18	3851	gb|EFN54903.1|	hypothetical protein CHLNCDRAFT_135027 [Chlorella variabilis]	--	--	GO:0005794; GO:0016021; GO:0008378; GO:0006486	--	[R] KOG1347 Uncharacterized membrane protein, predicted efflux pump	IPR002659
comp10099_c0_seq19	3609	gb|EFN54903.1|	hypothetical protein CHLNCDRAFT_135027 [Chlorella variabilis]	K00734	EC:2.4.1.134	GO:0005794; GO:0016021; GO:0008378; GO:0006486	--	[G] KOG2287 Galactosyltransferases	IPR002659
comp10099_c0_seq2	3595	gb|EFN55108.1|	hypothetical protein CHLNCDRAFT_35872 [Chlorella variabilis]	--	--	GO:0016020; GO:0015297; GO:0015238	--	[R] KOG1347 Uncharacterized membrane protein, predicted efflux pump	IPR002528
comp10099_c0_seq3	3746	gb|EFN54903.1|	hypothetical protein CHLNCDRAFT_135027 [Chlorella variabilis]	--	--	GO:0005794; GO:0016021; GO:0008378; GO:0006486	--	[R] KOG1347 Uncharacterized membrane protein, predicted efflux pump	IPR002659
comp10099_c0_seq5	3736	gb|EFN55108.1|	hypothetical protein CHLNCDRAFT_35872 [Chlorella variabilis]	--	--	GO:0016020; GO:0015297; GO:0015238	--	[R] KOG1347 Uncharacterized membrane protein, predicted efflux pump	IPR002528
comp10099_c0_seq8	3992	gb|EFN55108.1|	hypothetical protein CHLNCDRAFT_35872 [Chlorella variabilis]	--	--	GO:0016020; GO:0015297; GO:0015238	--	[R] KOG1347 Uncharacterized membrane protein, predicted efflux pump	IPR002528
comp10101_c0_seq1	392	gb|EFN54078.1|	hypothetical protein CHLNCDRAFT_136195 [Chlorella variabilis]	--	--	GO:0004540; GO:0034477	--	--	IPR027521
comp10101_c1_seq1	944	gb|EFN54078.1|	hypothetical protein CHLNCDRAFT_136195 [Chlorella variabilis]	--	--	GO:0004540; GO:0034477	--	--	IPR027521
comp10102_c0_seq1	1650	gb|EFN51668.1|	hypothetical protein CHLNCDRAFT_139894 [Chlorella variabilis]	--	--	--	--	--	--
comp10102_c0_seq3	1411	gb|EFN51668.1|	hypothetical protein CHLNCDRAFT_139894 [Chlorella variabilis]	--	--	--	--	--	--
comp10102_c0_seq5	2064	gb|EFN51668.1|	hypothetical protein CHLNCDRAFT_139894 [Chlorella variabilis]	--	--	--	--	--	--
comp10102_c0_seq7	2303	gb|EFN51668.1|	hypothetical protein CHLNCDRAFT_139894 [Chlorella variabilis]	--	--	--	--	--	--
comp10105_c0_seq1	1975	gb|EFN50747.1|	hypothetical protein CHLNCDRAFT_142550 [Chlorella variabilis]	--	--	GO:0016998	--	--	IPR018392
comp10105_c1_seq1	551	gb|EFN50747.1|	hypothetical protein CHLNCDRAFT_142550 [Chlorella variabilis]	--	--	GO:0016998	--	--	IPR018392
comp10106_c0_seq2	2446	gb|EFN57084.1|	hypothetical protein CHLNCDRAFT_143861 [Chlorella variabilis]	--	--	--	--	--	IPR001680; IPR015943; IPR017986; IPR019775
comp1010673_c0_seq1	234	gb|EFN51336.1|	hypothetical protein CHLNCDRAFT_141130 [Chlorella variabilis]	--	--	--	--	--	IPR011050
comp10107_c3_seq2	1183	ref|XP_001693403.1|	hypothetical protein CHLREDRAFT_187840 [Chlamydomonas reinhardtii]	--	--	--	--	--	--
comp10108_c0_seq1	3210	gb|EFN50728.1|	hypothetical protein CHLNCDRAFT_59440 [Chlorella variabilis]	--	--	GO:0016021; GO:0015299	[P] COG0025 NhaP-type Na+/H+ and K+/H+ antiporters	[P] KOG3826 Na+/H+ antiporter	IPR006153
comp10108_c0_seq2	3384	gb|EFN50728.1|	hypothetical protein CHLNCDRAFT_59440 [Chlorella variabilis]	--	--	GO:0016021; GO:0015299	[P] COG0025 NhaP-type Na+/H+ and K+/H+ antiporters	[P] KOG3826 Na+/H+ antiporter	IPR006153
comp10108_c0_seq3	3485	gb|EFN50728.1|	hypothetical protein CHLNCDRAFT_59440 [Chlorella variabilis]	--	--	GO:0016021; GO:0015299	[P] COG0025 NhaP-type Na+/H+ and K+/H+ antiporters	[P] KOG3826 Na+/H+ antiporter	IPR006153
comp10108_c0_seq4	3327	gb|EFN50728.1|	hypothetical protein CHLNCDRAFT_59440 [Chlorella variabilis]	--	--	GO:0016021; GO:0015299	[P] COG0025 NhaP-type Na+/H+ and K+/H+ antiporters	[P] KOG3826 Na+/H+ antiporter	IPR006153
comp10108_c0_seq5	3109	gb|EFN50728.1|	hypothetical protein CHLNCDRAFT_59440 [Chlorella variabilis]	--	--	GO:0016021; GO:0015299	[P] COG0025 NhaP-type Na+/H+ and K+/H+ antiporters	[P] KOG3826 Na+/H+ antiporter	IPR006153
comp10108_c0_seq6	2992	gb|EFN50728.1|	hypothetical protein CHLNCDRAFT_59440 [Chlorella variabilis]	--	--	GO:0016021; GO:0015299	[P] COG0025 NhaP-type Na+/H+ and K+/H+ antiporters	[P] KOG3826 Na+/H+ antiporter	IPR006153
comp10108_c0_seq7	3267	gb|EFN50728.1|	hypothetical protein CHLNCDRAFT_59440 [Chlorella variabilis]	--	--	GO:0016021; GO:0015299	[P] COG0025 NhaP-type Na+/H+ and K+/H+ antiporters	[P] KOG3826 Na+/H+ antiporter	IPR006153
comp10108_c0_seq8	3602	gb|EFN50728.1|	hypothetical protein CHLNCDRAFT_59440 [Chlorella variabilis]	--	--	GO:0016021; GO:0015299	[P] COG0025 NhaP-type Na+/H+ and K+/H+ antiporters	[P] KOG3826 Na+/H+ antiporter	IPR006153
comp101085_c0_seq1	206	emb|CBA31936.1|	hypothetical protein Csp_D29610 [Curvibacter putative symbiont of Hydra magnipapillata]	--	--	--	--	--	--
comp10109_c0_seq2	2214	gb|EFN50929.1|	hypothetical protein CHLNCDRAFT_28612 [Chlorella variabilis]	K00953	EC:2.7.7.2	GO:0003824; GO:0006777	[EH] COG0175 3'-phosphoadenosine 5'-phosphosulfate sulfotransferase (PAPS reductase)/FAD synthetase and related enzymes	[EH] KOG2644 3'-phosphoadenosine 5'-phosphosulfate sulfotransferase (PAPS reductase)/FAD synthetase and related enzymes	IPR001453; IPR002500; IPR014729
comp10110_c0_seq1	1553	gb|EFN58768.1|	hypothetical protein CHLNCDRAFT_140512 [Chlorella variabilis]	--	--	GO:0009055; GO:0015035; GO:0045454; GO:0006662	--	[O] KOG0907 Thioredoxin	IPR005746; IPR012336; IPR013766
comp10110_c0_seq2	1711	gb|EFN58768.1|	hypothetical protein CHLNCDRAFT_140512 [Chlorella variabilis]	--	--	GO:0009055; GO:0015035; GO:0045454; GO:0006662	--	[O] KOG0907 Thioredoxin	IPR005746; IPR012336; IPR013766
comp10110_c0_seq3	821	gb|EFN58768.1|	hypothetical protein CHLNCDRAFT_140512 [Chlorella variabilis]	--	--	GO:0009055; GO:0015035; GO:0045454; GO:0006662	--	[O] KOG0907 Thioredoxin	IPR005746; IPR012336; IPR013766
comp10110_c0_seq4	1199	gb|EFN58768.1|	hypothetical protein CHLNCDRAFT_140512 [Chlorella variabilis]	--	--	GO:0009055; GO:0015035; GO:0045454; GO:0006662	--	[O] KOG0907 Thioredoxin	IPR005746; IPR012336; IPR013766
comp10110_c0_seq5	1333	gb|EFN58768.1|	hypothetical protein CHLNCDRAFT_140512 [Chlorella variabilis]	--	--	GO:0009055; GO:0015035; GO:0045454; GO:0006662	--	[O] KOG0907 Thioredoxin	IPR005746; IPR012336; IPR013766
comp10110_c0_seq6	1931	gb|EFN58768.1|	hypothetical protein CHLNCDRAFT_140512 [Chlorella variabilis]	--	--	GO:0009055; GO:0015035; GO:0045454; GO:0006662	--	[O] KOG0907 Thioredoxin	IPR005746; IPR012336; IPR013766
comp10111_c1_seq1	864	gb|EFN56326.1|	hypothetical protein CHLNCDRAFT_144772 [Chlorella variabilis]	--	--	GO:0005634; GO:0006355	--	--	IPR003822
comp10114_c0_seq1	2580	gb|EFN54344.1|	hypothetical protein CHLNCDRAFT_9535, partial [Chlorella variabilis]	K07007	--	--	[R] COG0666 FOG: Ankyrin repeat	[M] KOG4177 Ankyrin	IPR004792
comp10114_c0_seq2	2723	gb|EFN54344.1|	hypothetical protein CHLNCDRAFT_9535, partial [Chlorella variabilis]	K07007	--	--	[R] COG2081 Predicted flavoproteins	[R] KOG0508 Ankyrin repeat protein	IPR004792
comp10115_c2_seq2	1029	gb|EFN54286.1|	hypothetical protein CHLNCDRAFT_36183 [Chlorella variabilis]	--	--	GO:0005524; GO:0019201; GO:0016776	[F] COG0563 Adenylate kinase and related kinases	[F] KOG3078 Adenylate kinase	IPR000850; IPR006259; IPR027417
comp10115_c3_seq1	404	gb|EFN54286.1|	hypothetical protein CHLNCDRAFT_36183 [Chlorella variabilis]	--	--	GO:0005524; GO:0019201; GO:0016776	[F] COG0563 Adenylate kinase and related kinases	[F] KOG3079 Uridylate kinase/adenylate kinase	IPR000850; IPR006259; IPR027417
comp10115_c3_seq2	456	gb|EFN54286.1|	hypothetical protein CHLNCDRAFT_36183 [Chlorella variabilis]	--	--	GO:0005524; GO:0019201; GO:0016776	[F] COG0563 Adenylate kinase and related kinases	[F] KOG3078 Adenylate kinase	IPR000850; IPR006259; IPR027417
comp10118_c1_seq1	2813	gb|EFN54311.1|	hypothetical protein CHLNCDRAFT_11571, partial [Chlorella variabilis]	--	--	GO:0009507; GO:0005198	--	--	IPR006843
comp10118_c1_seq2	3003	gb|EFN54311.1|	hypothetical protein CHLNCDRAFT_11571, partial [Chlorella variabilis]	--	--	GO:0009507; GO:0005198	--	--	IPR006843
comp10121_c0_seq1	3485	gb|EIE25911.1|	hypothetical protein COCSUDRAFT_64896 [Coccomyxa subellipsoidea C-169]	K15281	--	GO:0016021	[F] COG4360 ATP adenylyltransferase (5',5'''-P-1,P-4-tetraphosphate phosphorylase II)	[GOU] KOG1444 Nucleotide-sugar transporter VRG4/SQV-7	IPR004853
comp10123_c0_seq2	1663	gb|EFN56511.1|	hypothetical protein CHLNCDRAFT_144115 [Chlorella variabilis]	--	--	GO:0016020; GO:0055085	--	--	IPR006685; IPR010920; IPR011014
comp10123_c0_seq3	1341	gb|EFN56511.1|	hypothetical protein CHLNCDRAFT_144115 [Chlorella variabilis]	--	--	GO:0016020; GO:0055085	--	--	IPR006685; IPR010920; IPR011014
comp10124_c0_seq1	2091	gb|EFN56007.1|	expressed protein [Chlorella variabilis]	--	--	GO:0004806; GO:0006629	--	--	IPR002921
comp10124_c0_seq2	2482	gb|EFN56007.1|	expressed protein [Chlorella variabilis]	--	--	GO:0004806; GO:0006629	--	--	IPR002921
comp1012591_c0_seq1	287	gb|EFN56133.1|	hypothetical protein CHLNCDRAFT_11906, partial [Chlorella variabilis]	K09420	--	GO:0003682; GO:0003677	[KAD] COG5147 Myb superfamily proteins, including transcription factors and mRNA splicing factors	[K] KOG0048 Transcription factor, Myb superfamily	IPR001005; IPR009057; IPR017930
comp10126_c0_seq1	2151	gb|EFN51809.1|	hypothetical protein CHLNCDRAFT_8691, partial [Chlorella variabilis]	--	--	GO:0000139; GO:0008375; GO:0006486	--	[G] KOG1413 N-acetylglucosaminyltransferase I	IPR004139
comp10126_c0_seq2	1921	gb|EIE18220.1|	glycosyl transferase, partial [Coccomyxa subellipsoidea C-169]	--	--	GO:0000139; GO:0008375; GO:0006486	--	[G] KOG1413 N-acetylglucosaminyltransferase I	IPR004139
comp10126_c0_seq3	1984	gb|EFN51809.1|	hypothetical protein CHLNCDRAFT_8691, partial [Chlorella variabilis]	--	--	GO:0000139; GO:0008375; GO:0006486	--	[G] KOG1413 N-acetylglucosaminyltransferase I	IPR004139
comp10126_c0_seq4	1754	gb|EIE18220.1|	glycosyl transferase, partial [Coccomyxa subellipsoidea C-169]	K00726	EC:2.4.1.101	GO:0000139; GO:0008375; GO:0006486	--	[G] KOG1413 N-acetylglucosaminyltransferase I	IPR004139
comp10127_c0_seq2	1298	gb|EFN54069.1|	hypothetical protein CHLNCDRAFT_36267 [Chlorella variabilis]	K11068	--	GO:0016021; GO:0019835	[R] COG1272 Predicted membrane protein, hemolysin III homolog	[RT] KOG0748 Predicted membrane proteins, contain hemolysin III domain	IPR004254; IPR005744
comp10127_c0_seq3	1521	gb|EFN54069.1|	hypothetical protein CHLNCDRAFT_36267 [Chlorella variabilis]	--	--	GO:0016021; GO:0019835	[R] COG1272 Predicted membrane protein, hemolysin III homolog	[RT] KOG0748 Predicted membrane proteins, contain hemolysin III domain	IPR004254; IPR005744
comp10128_c0_seq1	1589	gb|EFN54110.1|	hypothetical protein CHLNCDRAFT_36301 [Chlorella variabilis]	K08343	--	GO:0005737; GO:0006914; GO:0015031	--	[R] KOG2981 Protein involved in autophagocytosis during starvation	IPR007134; IPR007135; IPR019461
comp10128_c0_seq2	1468	gb|EFN54110.1|	hypothetical protein CHLNCDRAFT_36301 [Chlorella variabilis]	K08343	--	GO:0005737; GO:0006914; GO:0015031	--	[R] KOG2981 Protein involved in autophagocytosis during starvation	IPR007134; IPR007135; IPR019461
comp10130_c1_seq1	633	gb|EFN57924.1|	hypothetical protein CHLNCDRAFT_57034 [Chlorella variabilis]	--	--	GO:0005509; GO:0016206	--	--	IPR001660; IPR002048; IPR002935; IPR003961; IPR011510; IPR013783; IPR025782
comp10130_c2_seq1	622	gb|EFN57924.1|	hypothetical protein CHLNCDRAFT_57034 [Chlorella variabilis]	--	--	GO:0005509; GO:0016206	--	--	IPR001660; IPR002048; IPR002935; IPR003961; IPR011510; IPR013783; IPR025782
comp10130_c2_seq2	885	gb|EFN57924.1|	hypothetical protein CHLNCDRAFT_57034 [Chlorella variabilis]	--	--	GO:0005509; GO:0016206	--	--	IPR001660; IPR002048; IPR002935; IPR003961; IPR011510; IPR013783; IPR025782
comp10133_c0_seq1	2327	gb|EFN53465.1|	hypothetical protein CHLNCDRAFT_136738 [Chlorella variabilis]	--	--	GO:0050660; GO:0008762	--	--	IPR006093; IPR006094; IPR016166; IPR016167; IPR016169
comp10133_c0_seq2	2444	gb|EFN53465.1|	hypothetical protein CHLNCDRAFT_136738 [Chlorella variabilis]	--	--	GO:0050660; GO:0008762	--	--	IPR006093; IPR006094; IPR016166; IPR016167; IPR016169
comp10133_c0_seq3	2886	gb|EFN53465.1|	hypothetical protein CHLNCDRAFT_136738 [Chlorella variabilis]	--	--	GO:0050660; GO:0008762	--	--	IPR006093; IPR006094; IPR016166; IPR016167; IPR016169
comp10133_c0_seq4	2769	gb|EFN53465.1|	hypothetical protein CHLNCDRAFT_136738 [Chlorella variabilis]	--	--	GO:0050660; GO:0008762	--	--	IPR006093; IPR006094; IPR016166; IPR016167; IPR016169
comp1013449_c0_seq1	248	gb|EFN54840.1|	hypothetical protein CHLNCDRAFT_134871 [Chlorella variabilis]	--	--	--	--	--	IPR001440; IPR011990; IPR013026; IPR019734
comp10135_c0_seq1	821	gb|EFN52174.1|	expressed protein [Chlorella variabilis]	--	--	--	--	--	--
comp10135_c0_seq2	1027	gb|EFN52173.1|	hypothetical protein CHLNCDRAFT_59016 [Chlorella variabilis]	--	--	--	--	--	IPR019378
comp10136_c1_seq1	1509	gb|EFN58107.1|	hypothetical protein CHLNCDRAFT_34524 [Chlorella variabilis]	K01933	EC:6.3.3.1	GO:0005737; GO:0004641; GO:0006189	[F] COG0150 Phosphoribosylaminoimidazole (AIR) synthetase	[F] KOG0237 Glycinamide ribonucleotide synthetase (GARS)/Aminoimidazole ribonucleotide synthetase (AIRS)	IPR000728; IPR004733; IPR010918; IPR016188
comp10136_c1_seq2	1596	gb|EFN58107.1|	hypothetical protein CHLNCDRAFT_34524 [Chlorella variabilis]	--	--	GO:0005737; GO:0004641; GO:0006189	[F] COG0150 Phosphoribosylaminoimidazole (AIR) synthetase	[F] KOG0237 Glycinamide ribonucleotide synthetase (GARS)/Aminoimidazole ribonucleotide synthetase (AIRS)	IPR000728; IPR004733; IPR010918; IPR016188
comp10136_c1_seq3	1395	gb|EFN58107.1|	hypothetical protein CHLNCDRAFT_34524 [Chlorella variabilis]	--	--	GO:0005737; GO:0004641; GO:0006189	[F] COG0150 Phosphoribosylaminoimidazole (AIR) synthetase	[F] KOG0237 Glycinamide ribonucleotide synthetase (GARS)/Aminoimidazole ribonucleotide synthetase (AIRS)	IPR000728; IPR004733; IPR010918; IPR016188
comp10136_c1_seq4	1710	gb|EFN58107.1|	hypothetical protein CHLNCDRAFT_34524 [Chlorella variabilis]	--	--	GO:0005737; GO:0004641; GO:0006189	[F] COG0150 Phosphoribosylaminoimidazole (AIR) synthetase	[F] KOG0237 Glycinamide ribonucleotide synthetase (GARS)/Aminoimidazole ribonucleotide synthetase (AIRS)	IPR000728; IPR004733; IPR010918; IPR016188
comp10138_c0_seq1	796	gb|EIE19998.1|	glycoside hydrolase [Coccomyxa subellipsoidea C-169]	--	--	GO:0004553; GO:0005975	--	--	IPR001547; IPR003582; IPR013781; IPR017853
comp10139_c0_seq2	449	gb|EIE26407.1|	hypothetical protein COCSUDRAFT_52325 [Coccomyxa subellipsoidea C-169]	--	--	GO:0003677; GO:0003887; GO:0001882; GO:0000166; GO:0006260	[L] COG0417 DNA polymerase elongation subunit (family B)	[L] KOG0970 DNA polymerase alpha, catalytic subunit	IPR004578; IPR006133; IPR006134; IPR006172; IPR012337; IPR015088; IPR017964; IPR023211
comp10139_c0_seq3	393	gb|EIE26407.1|	hypothetical protein COCSUDRAFT_52325 [Coccomyxa subellipsoidea C-169]	--	--	GO:0003677; GO:0003887; GO:0001882; GO:0000166; GO:0006260	--	[L] KOG0970 DNA polymerase alpha, catalytic subunit	IPR004578; IPR006133; IPR006134; IPR006172; IPR012337; IPR015088; IPR017964; IPR023211
comp10139_c0_seq4	482	gb|EIE26407.1|	hypothetical protein COCSUDRAFT_52325 [Coccomyxa subellipsoidea C-169]	--	--	GO:0003677; GO:0003887; GO:0001882; GO:0000166; GO:0006260	[L] COG0417 DNA polymerase elongation subunit (family B)	[L] KOG0970 DNA polymerase alpha, catalytic subunit	IPR004578; IPR006133; IPR006134; IPR006172; IPR012337; IPR015088; IPR017964; IPR023211
comp10140_c0_seq2	2323	gb|EFN57397.1|	hypothetical protein CHLNCDRAFT_142819 [Chlorella variabilis]	--	--	GO:0004806; GO:0006629	--	--	IPR002921
comp10141_c0_seq1	1852	gb|EFN55645.1|	hypothetical protein CHLNCDRAFT_23132 [Chlorella variabilis]	--	--	GO:0004315; GO:0006633	[I] COG0332 3-oxoacyl-[acyl-carrier-protein] synthase III	--	IPR004655; IPR013747; IPR013751; IPR016038; IPR016039
comp10141_c0_seq2	1709	gb|EFN55645.1|	hypothetical protein CHLNCDRAFT_23132 [Chlorella variabilis]	K00648	EC:2.3.1.180	GO:0004315; GO:0006633	[I] COG0332 3-oxoacyl-[acyl-carrier-protein] synthase III	--	IPR004655; IPR013747; IPR013751; IPR016038; IPR016039
comp10141_c0_seq3	2020	gb|EFN55645.1|	hypothetical protein CHLNCDRAFT_23132 [Chlorella variabilis]	--	--	GO:0004315; GO:0006633	[I] COG0332 3-oxoacyl-[acyl-carrier-protein] synthase III	--	IPR004655; IPR013747; IPR013751; IPR016038; IPR016039
comp10141_c0_seq4	2163	gb|EFN55645.1|	hypothetical protein CHLNCDRAFT_23132 [Chlorella variabilis]	--	--	GO:0004315; GO:0006633	[I] COG0332 3-oxoacyl-[acyl-carrier-protein] synthase III	--	IPR004655; IPR013747; IPR013751; IPR016038; IPR016039
comp10142_c2_seq1	1267	gb|EFN52546.1|	hypothetical protein CHLNCDRAFT_138988 [Chlorella variabilis]	--	--	--	--	[E] KOG2551 Phospholipase/carboxyhydrolase	IPR005645
comp10142_c2_seq2	1013	gb|EFN52546.1|	hypothetical protein CHLNCDRAFT_138988 [Chlorella variabilis]	--	--	--	--	[E] KOG2551 Phospholipase/carboxyhydrolase	IPR005645
comp10145_c0_seq2	835	ref|XP_002948721.1|	hypothetical protein VOLCADRAFT_80369 [Volvox carteri f. nagariensis]	--	--	GO:0020037; GO:0046872	--	[C] KOG0537 Cytochrome b5	IPR001199; IPR018506
comp10145_c0_seq3	2383	gb|EFN53913.1|	hypothetical protein CHLNCDRAFT_136114 [Chlorella variabilis]	--	--	--	--	--	IPR021467
comp10145_c0_seq5	2430	gb|EFN53913.1|	hypothetical protein CHLNCDRAFT_136114 [Chlorella variabilis]	--	--	--	--	--	IPR021467
comp10145_c0_seq6	2002	gb|EFN53913.1|	hypothetical protein CHLNCDRAFT_136114 [Chlorella variabilis]	--	--	--	--	[C] KOG0537 Cytochrome b5	IPR021467
comp10145_c0_seq7	1867	gb|EFN53913.1|	hypothetical protein CHLNCDRAFT_136114 [Chlorella variabilis]	--	--	--	--	[C] KOG0537 Cytochrome b5	IPR021467
comp10145_c0_seq8	2565	gb|EFN53913.1|	hypothetical protein CHLNCDRAFT_136114 [Chlorella variabilis]	--	--	--	--	--	IPR021467
comp10145_c0_seq9	2248	gb|EFN53913.1|	hypothetical protein CHLNCDRAFT_136114 [Chlorella variabilis]	--	--	--	--	--	IPR021467
comp10147_c0_seq4	1124	gb|EFN52633.1|	hypothetical protein CHLNCDRAFT_138731 [Chlorella variabilis]	--	--	GO:0016491; GO:0055114	[HC] COG0654 2-polyprenyl-6-methoxyphenol hydroxylase and related FAD-dependent oxidoreductases	[CR] KOG2614 Kynurenine 3-monooxygenase and related flavoprotein monooxygenases	IPR000253; IPR002938; IPR003042; IPR008984
comp10147_c0_seq5	2728	gb|EFN52633.1|	hypothetical protein CHLNCDRAFT_138731 [Chlorella variabilis]	K09838	EC:1.14.13.90	GO:0016491; GO:0055114	[HC] COG0654 2-polyprenyl-6-methoxyphenol hydroxylase and related FAD-dependent oxidoreductases	[CR] KOG2614 Kynurenine 3-monooxygenase and related flavoprotein monooxygenases	IPR000253; IPR002938; IPR003042; IPR008984
comp10148_c0_seq1	793	gb|EFN53037.1|	hypothetical protein CHLNCDRAFT_53994 [Chlorella variabilis]	--	--	GO:0003676; GO:0009870; GO:0042742	--	[R] KOG4315 G-patch nucleic acid binding protein	IPR000467
comp10148_c0_seq2	988	gb|EFN53037.1|	hypothetical protein CHLNCDRAFT_53994 [Chlorella variabilis]	--	--	GO:0003676; GO:0009870; GO:0042742	--	--	IPR000467
comp10148_c0_seq3	1872	gb|EFN53037.1|	hypothetical protein CHLNCDRAFT_53994 [Chlorella variabilis]	K13101	--	GO:0003676; GO:0009870; GO:0042742	--	[R] KOG4315 G-patch nucleic acid binding protein	IPR000467
comp10148_c0_seq4	2067	gb|EFN53037.1|	hypothetical protein CHLNCDRAFT_53994 [Chlorella variabilis]	K13101	--	GO:0003676; GO:0009870; GO:0042742	--	[R] KOG4315 G-patch nucleic acid binding protein	IPR000467
comp10148_c0_seq5	529	gb|EFN53037.1|	hypothetical protein CHLNCDRAFT_53994 [Chlorella variabilis]	--	--	GO:0003676; GO:0009870; GO:0042742	--	--	IPR000467
comp1015_c0_seq1	1129	gb|EFN55676.1|	hypothetical protein CHLNCDRAFT_52317 [Chlorella variabilis]	K16458	--	--	--	[T] KOG4825 Component of synaptic membrane glycine-, glutamate- and thienylcyclohexylpiperidine-binding glycoprotein (43kDa)	IPR001943
comp10151_c1_seq1	628	gb|EFN57108.1|	hypothetical protein CHLNCDRAFT_143930 [Chlorella variabilis]	--	--	GO:0016491	--	--	IPR023753
comp10152_c1_seq1	1031	gb|EFN58369.1|	hypothetical protein CHLNCDRAFT_57159 [Chlorella variabilis]	--	--	--	--	[T] KOG2756 Predicted Mg2+-dependent phosphodiesterase TTRAP	IPR005135
comp10152_c1_seq2	1048	gb|EFN58369.1|	hypothetical protein CHLNCDRAFT_57159 [Chlorella variabilis]	--	--	--	--	[T] KOG2756 Predicted Mg2+-dependent phosphodiesterase TTRAP	IPR005135
comp10152_c1_seq3	1224	gb|EFN58369.1|	hypothetical protein CHLNCDRAFT_57159 [Chlorella variabilis]	--	--	--	--	[T] KOG2756 Predicted Mg2+-dependent phosphodiesterase TTRAP	IPR005135
comp10155_c1_seq1	3008	gb|EFN56490.1|	hypothetical protein CHLNCDRAFT_22033 [Chlorella variabilis]	K15113	--	GO:0016021; GO:0055085	--	[C] KOG0760 Mitochondrial carrier protein MRS3/4	IPR002067; IPR018108; IPR023395
comp10155_c1_seq2	2728	gb|EFN56704.1|	hypothetical protein CHLNCDRAFT_144079 [Chlorella variabilis]	K15113	--	GO:0003884	--	[E] KOG3923 D-aspartate oxidase	IPR006076; IPR006181; IPR023209
comp10159_c0_seq1	908	gb|EFN53915.1|	hypothetical protein CHLNCDRAFT_136118 [Chlorella variabilis]	--	--	--	--	--	--
comp10159_c0_seq3	944	gb|EFN53915.1|	hypothetical protein CHLNCDRAFT_136118 [Chlorella variabilis]	--	--	--	--	--	--
comp10162_c0_seq1	2276	gb|EFN51124.1|	hypothetical protein CHLNCDRAFT_141310 [Chlorella variabilis]	K06207	--	GO:0005622; GO:0005525; GO:0003924; GO:0006184	[T] COG1217 Predicted membrane GTPase involved in stress response	[J] KOG0462 Elongation factor-type GTP-binding protein	IPR000640; IPR000795; IPR004161; IPR005225; IPR006298; IPR009000; IPR009022; IPR027417
comp10162_c0_seq2	2798	gb|EFN51124.1|	hypothetical protein CHLNCDRAFT_141310 [Chlorella variabilis]	--	--	GO:0005622; GO:0005525; GO:0003924; GO:0006184	[T] COG1217 Predicted membrane GTPase involved in stress response	[J] KOG0462 Elongation factor-type GTP-binding protein	IPR000640; IPR000795; IPR004161; IPR005225; IPR006298; IPR009000; IPR009022; IPR027417
comp10162_c0_seq4	1688	gb|EFN51124.1|	hypothetical protein CHLNCDRAFT_141310 [Chlorella variabilis]	--	--	GO:0005622; GO:0005525; GO:0003924; GO:0006184	[T] COG1217 Predicted membrane GTPase involved in stress response	[J] KOG0462 Elongation factor-type GTP-binding protein	IPR000640; IPR000795; IPR004161; IPR005225; IPR006298; IPR009000; IPR009022; IPR027417
comp10162_c0_seq5	1166	gb|EFN51124.1|	hypothetical protein CHLNCDRAFT_141310 [Chlorella variabilis]	--	--	GO:0005622; GO:0005525; GO:0003924; GO:0006184	[T] COG1217 Predicted membrane GTPase involved in stress response	[J] KOG0462 Elongation factor-type GTP-binding protein	IPR000640; IPR000795; IPR004161; IPR005225; IPR006298; IPR009000; IPR009022; IPR027417
comp10165_c0_seq1	1175	gb|EFN53600.1|	hypothetical protein CHLNCDRAFT_136829 [Chlorella variabilis]	--	--	--	--	--	--
comp10165_c1_seq1	2335	gb|EFN53527.1|	hypothetical protein CHLNCDRAFT_58507 [Chlorella variabilis]	--	--	GO:0005506; GO:0051536; GO:0016226	[O] COG0694 Thioredoxin-like proteins and domains	[O] KOG2358 NifU-like domain-containing proteins	IPR001075
comp10165_c3_seq1	450	gb|EFN53527.1|	hypothetical protein CHLNCDRAFT_58507 [Chlorella variabilis]	--	--	GO:0005506; GO:0051536; GO:0016226	--	--	IPR001075
comp10165_c4_seq1	850	gb|EFN53600.1|	hypothetical protein CHLNCDRAFT_136829 [Chlorella variabilis]	--	--	--	--	--	--
comp101655_c0_seq1	1219	gb|EFN54370.1|	hypothetical protein CHLNCDRAFT_135657 [Chlorella variabilis]	--	--	--	--	--	--
comp10166_c0_seq2	516	gb|EFN54489.1|	hypothetical protein CHLNCDRAFT_17896, partial [Chlorella variabilis]	K12900	--	GO:0003676; GO:0000166	--	[R] KOG0118 FOG: RRM domain	IPR000504; IPR012677
comp10166_c0_seq3	1155	gb|EFN54489.1|	hypothetical protein CHLNCDRAFT_17896, partial [Chlorella variabilis]	--	--	GO:0003676; GO:0000166	--	--	IPR000504; IPR012677
comp10166_c0_seq4	761	gb|EFN54489.1|	hypothetical protein CHLNCDRAFT_17896, partial [Chlorella variabilis]	K12891	--	GO:0003676; GO:0000166	--	[R] KOG0118 FOG: RRM domain	IPR000504; IPR012677
comp10166_c0_seq5	1398	gb|EFN54489.1|	hypothetical protein CHLNCDRAFT_17896, partial [Chlorella variabilis]	--	--	GO:0003676; GO:0000166	--	--	IPR000504; IPR012677
comp10168_c0_seq12	972	ref|XP_001012923.1|	hypothetical protein TTHERM_00320240 [Tetrahymena thermophila]	--	--	--	--	--	IPR000742; IPR006212; IPR009030
comp10168_c0_seq2	2629	gb|EFN55625.1|	hypothetical protein CHLNCDRAFT_133789 [Chlorella variabilis]	--	--	--	--	--	--
comp10168_c0_seq7	2447	gb|EFN55625.1|	hypothetical protein CHLNCDRAFT_133789 [Chlorella variabilis]	--	--	--	--	--	--
comp10169_c1_seq3	1194	gb|EFN55100.1|	hypothetical protein CHLNCDRAFT_24219 [Chlorella variabilis]	K07112	--	--	[R] COG2391 Predicted transporter component	--	IPR007272
comp1017_c0_seq1	751	sp|P28998.1|	DHE4_CHLSO RecName: Full=NADP-specific glutamate dehydrogenase; Short=NADP-GDH emb|CAA41636.1| glutamate dehydrogenase (NADP+) [Chlorella sorokiniana]	--	--	--	[E] COG0334 Glutamate dehydrogenase/leucine dehydrogenase	--	--
comp10171_c0_seq1	1075	gb|EFN56252.1|	hypothetical protein CHLNCDRAFT_51929 [Chlorella variabilis]	--	--	--	--	--	IPR007112; IPR009009; IPR014733
comp10171_c0_seq2	1246	gb|EFN56252.1|	hypothetical protein CHLNCDRAFT_51929 [Chlorella variabilis]	--	--	--	--	--	IPR007112; IPR009009; IPR014733
comp10172_c1_seq1	4075	gb|EFN54741.1|	hypothetical protein CHLNCDRAFT_134632 [Chlorella variabilis]	--	--	GO:0005524; GO:0004672	--	[T] KOG1240 Protein kinase containing WD40 repeats	IPR000719; IPR001680; IPR011009; IPR011989; IPR015943; IPR016024; IPR017986; IPR020472
comp10172_c1_seq2	3774	gb|EFN54741.1|	hypothetical protein CHLNCDRAFT_134632 [Chlorella variabilis]	--	--	GO:0005524; GO:0004672	--	[T] KOG1240 Protein kinase containing WD40 repeats	IPR000719; IPR001680; IPR011009; IPR011989; IPR015943; IPR016024; IPR017986; IPR020472
comp10172_c1_seq3	3940	gb|EFN54741.1|	hypothetical protein CHLNCDRAFT_134632 [Chlorella variabilis]	--	--	GO:0005524; GO:0004672	--	[T] KOG1240 Protein kinase containing WD40 repeats	IPR000719; IPR001680; IPR011009; IPR011989; IPR015943; IPR016024; IPR017986; IPR020472
comp10172_c1_seq4	3909	gb|EFN54741.1|	hypothetical protein CHLNCDRAFT_134632 [Chlorella variabilis]	--	--	GO:0005524; GO:0004672	--	[T] KOG1240 Protein kinase containing WD40 repeats	IPR000719; IPR001680; IPR011009; IPR011989; IPR015943; IPR016024; IPR017986; IPR020472
comp10172_c2_seq1	2621	gb|EFN54741.1|	hypothetical protein CHLNCDRAFT_134632 [Chlorella variabilis]	K08333	EC:2.7.11.1	GO:0005524; GO:0004672	[RTKL] COG0515 Serine/threonine protein kinase	[T] KOG1240 Protein kinase containing WD40 repeats	IPR000719; IPR001680; IPR011009; IPR011989; IPR015943; IPR016024; IPR017986; IPR020472
comp10174_c0_seq1	3790	gb|EFN54375.1|	hypothetical protein CHLNCDRAFT_135671 [Chlorella variabilis]	--	--	GO:0005506; GO:0031418; GO:0016706	--	[O] KOG2699 Predicted ubiquitin regulatory protein	IPR005123; IPR006620
comp10175_c0_seq2	1695	ref|XP_001690505.1|	hypothetical protein CHLREDRAFT_127872 [Chlamydomonas reinhardtii]	K04345	EC:2.7.11.11	GO:0046872; GO:0004722; GO:0006470	--	[T] KOG0698 Serine/threonine protein phosphatase	IPR000222; IPR001932; IPR015655
comp10175_c0_seq3	2014	gb|EFN58564.1|	hypothetical protein CHLNCDRAFT_56931 [Chlorella variabilis]	--	--	--	--	--	--
comp10175_c1_seq1	1430	gb|EFN54856.1|	hypothetical protein CHLNCDRAFT_24273 [Chlorella variabilis]	K03124	--	GO:0008270; GO:0006352; GO:0006355	[K] COG1405 Transcription initiation factor TFIIIB, Brf1 subunit/Transcription initiation factor TFIIB	[K] KOG1597 Transcription initiation factor TFIIB	IPR000812; IPR013137; IPR013150; IPR013763
comp10177_c0_seq1	2454	gb|EFN56288.1|	expressed protein [Chlorella variabilis]	--	--	--	--	--	--
comp10177_c0_seq2	1218	gb|EFN56288.1|	expressed protein [Chlorella variabilis]	--	--	--	--	--	--
comp1017870_c0_seq1	204	ref|WP_005894230.1|	EA31 gene protein [Fusobacterium nucleatum]	--	--	--	--	--	--
comp10179_c0_seq1	2630	ref|XP_001698799.1|	hypothetical protein CHLREDRAFT_151855 [Chlamydomonas reinhardtii]	--	--	--	--	--	IPR015943
comp10180_c0_seq2	2493	gb|EFN57916.1|	hypothetical protein CHLNCDRAFT_141981 [Chlorella variabilis]	--	--	--	--	--	IPR002110; IPR020683
comp10180_c0_seq4	2410	gb|EFN57916.1|	hypothetical protein CHLNCDRAFT_141981 [Chlorella variabilis]	--	--	--	--	--	IPR002110; IPR020683
comp10182_c0_seq1	4220	gb|EFN57125.1|	hypothetical protein CHLNCDRAFT_51187 [Chlorella variabilis]	--	--	GO:0005694; GO:0005524; GO:0051276	--	--	IPR003395; IPR010935; IPR011502; IPR027417
comp10182_c0_seq2	4111	gb|EFN57125.1|	hypothetical protein CHLNCDRAFT_51187 [Chlorella variabilis]	--	--	GO:0005694; GO:0005524; GO:0051276	--	--	IPR003395; IPR010935; IPR011502; IPR027417
comp10182_c0_seq3	3751	gb|EFN57125.1|	hypothetical protein CHLNCDRAFT_51187 [Chlorella variabilis]	--	--	GO:0005694; GO:0005524; GO:0051276	--	--	IPR003395; IPR010935; IPR011502; IPR027417
comp10182_c0_seq4	3860	gb|EFN57125.1|	hypothetical protein CHLNCDRAFT_51187 [Chlorella variabilis]	--	--	GO:0005694; GO:0005524; GO:0051276	--	--	IPR003395; IPR010935; IPR011502; IPR027417
comp10183_c0_seq1	1284	gb|EFN51934.1|	hypothetical protein CHLNCDRAFT_49152 [Chlorella variabilis]	--	--	GO:0051537; GO:0009055; GO:0046872	[C] COG0633 Ferredoxin	[C] KOG3309 Ferredoxin	IPR001041; IPR001055; IPR012675; IPR018298
comp10183_c0_seq2	689	gb|EFN51934.1|	hypothetical protein CHLNCDRAFT_49152 [Chlorella variabilis]	--	--	GO:0051537; GO:0009055; GO:0046872	--	[C] KOG3309 Ferredoxin	IPR001041; IPR001055; IPR012675; IPR018298
comp10183_c0_seq3	1193	ref|XP_003063243.1|	predicted protein [Micromonas pusilla CCMP1545]	--	--	GO:0051537; GO:0009055; GO:0046872	[C] COG0633 Ferredoxin	[C] KOG3309 Ferredoxin	IPR001041; IPR001055; IPR012675; IPR018298
comp10183_c0_seq4	1474	ref|XP_003063243.1|	predicted protein [Micromonas pusilla CCMP1545]	--	--	GO:0051537; GO:0009055; GO:0046872	[C] COG0633 Ferredoxin	[C] KOG3309 Ferredoxin	IPR001041; IPR001055; IPR012675; IPR018298
comp10184_c0_seq1	325	gb|EFN54025.1|	hypothetical protein CHLNCDRAFT_53396 [Chlorella variabilis]	--	--	GO:0005622; GO:0008270	--	--	IPR001876
comp10184_c0_seq2	2119	gb|EFN53082.1|	hypothetical protein CHLNCDRAFT_15141 [Chlorella variabilis]	--	--	GO:0009055; GO:0051536; GO:0046872	[C] COG0633 Ferredoxin	--	IPR001041; IPR012675
comp10186_c0_seq1	2291	gb|EFN53434.1|	hypothetical protein CHLNCDRAFT_53708 [Chlorella variabilis]	--	--	GO:0008270	--	--	IPR002110; IPR002893; IPR011990; IPR020683
comp10186_c0_seq2	2115	gb|EFN53434.1|	hypothetical protein CHLNCDRAFT_53708 [Chlorella variabilis]	--	--	GO:0008270	--	--	IPR002110; IPR002893; IPR011990; IPR020683
comp10186_c1_seq1	2553	gb|EFN55892.1|	hypothetical protein CHLNCDRAFT_57780 [Chlorella variabilis]	--	--	GO:0015743	--	--	IPR020966
comp10186_c1_seq2	2402	gb|EFN55892.1|	hypothetical protein CHLNCDRAFT_57780 [Chlorella variabilis]	--	--	GO:0015743	--	--	IPR020966
comp10188_c0_seq1	1925	gb|EFN53419.1|	hypothetical protein CHLNCDRAFT_136623 [Chlorella variabilis]	K11989	--	GO:0008233; GO:0016539; GO:0006508	--	--	IPR001767; IPR003587; IPR006141
comp10188_c0_seq2	1932	gb|EFN53419.1|	hypothetical protein CHLNCDRAFT_136623 [Chlorella variabilis]	--	--	GO:0008233; GO:0016539; GO:0006508	--	--	IPR001767; IPR003587; IPR006141
comp10188_c0_seq3	2054	gb|EFN53419.1|	hypothetical protein CHLNCDRAFT_136623 [Chlorella variabilis]	--	--	GO:0008233; GO:0016539; GO:0006508	--	--	IPR001767; IPR003587; IPR006141
comp10188_c0_seq4	1803	gb|EFN53419.1|	hypothetical protein CHLNCDRAFT_136623 [Chlorella variabilis]	K11989	--	GO:0008233; GO:0016539; GO:0006508	--	--	IPR001767; IPR003587; IPR006141
comp10189_c0_seq1	586	gb|EFN56842.1|	hypothetical protein CHLNCDRAFT_144426 [Chlorella variabilis]	--	--	--	--	--	--
comp10189_c0_seq2	2066	gb|EFN56842.1|	hypothetical protein CHLNCDRAFT_144426 [Chlorella variabilis]	--	--	--	--	--	--
comp10189_c0_seq3	2223	gb|EFN56842.1|	hypothetical protein CHLNCDRAFT_144426 [Chlorella variabilis]	--	--	--	--	--	--
comp1019059_c0_seq1	210	gb|EGR49070.1|	pyruvate decarboxylase [Trichoderma reesei QM6a]	--	--	GO:0003824; GO:0000287; GO:0030976; GO:0008152	--	--	IPR011766; IPR012000; IPR012001; IPR012110
comp10192_c0_seq1	2143	gb|EIE26785.1|	clathrin adaptor, mu subunit [Coccomyxa subellipsoidea C-169]	K12402	--	GO:0030131; GO:0006886; GO:0016192	--	[U] KOG0937 Adaptor complexes medium subunit family	IPR001392; IPR008968; IPR011012
comp10192_c0_seq2	2380	gb|EIE26785.1|	clathrin adaptor, mu subunit [Coccomyxa subellipsoidea C-169]	K12402	--	GO:0030131; GO:0006886; GO:0016192	--	[U] KOG0937 Adaptor complexes medium subunit family	IPR001392; IPR008968; IPR011012
comp10192_c1_seq1	392	gb|EFN58567.1|	hypothetical protein CHLNCDRAFT_140708 [Chlorella variabilis]	--	--	GO:0030131; GO:0006886; GO:0016192	--	--	IPR008968
comp10193_c0_seq1	878	gb|EFN52053.1|	hypothetical protein CHLNCDRAFT_56324 [Chlorella variabilis]	K11662	--	--	[Z] COG5277 Actin and related proteins	[Z] KOG0676 Actin and related proteins	IPR004000
comp10193_c2_seq1	487	gb|EFN52053.1|	hypothetical protein CHLNCDRAFT_56324 [Chlorella variabilis]	--	--	--	--	[Z] KOG0676 Actin and related proteins	IPR004000
comp10193_c2_seq2	597	gb|EFN52053.1|	hypothetical protein CHLNCDRAFT_56324 [Chlorella variabilis]	--	--	--	[Z] COG5277 Actin and related proteins	[Z] KOG0676 Actin and related proteins	IPR004000
comp10194_c0_seq1	889	gb|EFN58825.1|	hypothetical protein CHLNCDRAFT_140656 [Chlorella variabilis]	--	--	--	--	--	IPR024224
comp10194_c0_seq2	424	gb|EFN58825.1|	hypothetical protein CHLNCDRAFT_140656 [Chlorella variabilis]	--	--	--	--	--	IPR024224
comp10194_c1_seq1	360	ref|XP_002952379.1|	hypothetical protein VOLCADRAFT_118103 [Volvox carteri f. nagariensis]	--	--	--	--	--	IPR024224
comp10194_c1_seq2	636	ref|XP_002952379.1|	hypothetical protein VOLCADRAFT_118103 [Volvox carteri f. nagariensis]	--	--	--	--	--	IPR024224
comp10195_c0_seq1	2131	ref|XP_002954407.1|	hypothetical protein VOLCADRAFT_64703 [Volvox carteri f. nagariensis]	K15631	EC:2.8.1.9	GO:0003824; GO:0030170	[H] COG0294 Dihydropteroate synthase and related enzymes	[H] KOG2142 Molybdenum cofactor sulfurase	IPR000192; IPR015421; IPR015422; IPR015424
comp10196_c0_seq1	1496	gb|EFN59036.1|	hypothetical protein CHLNCDRAFT_137734 [Chlorella variabilis]	--	--	--	--	--	IPR003832
comp10196_c0_seq2	1236	gb|EFN59036.1|	hypothetical protein CHLNCDRAFT_137734 [Chlorella variabilis]	--	--	--	[S] COG1963 Uncharacterized protein conserved in bacteria	--	IPR003832
comp10196_c0_seq3	996	gb|EFN59036.1|	hypothetical protein CHLNCDRAFT_137734 [Chlorella variabilis]	--	--	--	[S] COG1963 Uncharacterized protein conserved in bacteria	--	IPR003832
comp10196_c0_seq4	1855	gb|EFN59036.1|	hypothetical protein CHLNCDRAFT_137734 [Chlorella variabilis]	--	--	--	--	--	IPR003832
comp10196_c0_seq5	1355	gb|EFN59036.1|	hypothetical protein CHLNCDRAFT_137734 [Chlorella variabilis]	--	--	--	[S] COG1963 Uncharacterized protein conserved in bacteria	--	IPR003832
comp10196_c0_seq6	1595	gb|EFN59036.1|	hypothetical protein CHLNCDRAFT_137734 [Chlorella variabilis]	--	--	--	[S] COG1963 Uncharacterized protein conserved in bacteria	--	IPR003832
comp10196_c0_seq7	1256	gb|EFN59036.1|	hypothetical protein CHLNCDRAFT_137734 [Chlorella variabilis]	--	--	--	[S] COG1963 Uncharacterized protein conserved in bacteria	--	IPR003832
comp10196_c0_seq8	1615	gb|EFN59036.1|	hypothetical protein CHLNCDRAFT_137734 [Chlorella variabilis]	--	--	--	[S] COG1963 Uncharacterized protein conserved in bacteria	--	IPR003832
comp10197_c0_seq1	1709	gb|EFN58218.1|	hypothetical protein CHLNCDRAFT_142094 [Chlorella variabilis]	K12891	--	GO:0005622; GO:0003676; GO:0000166; GO:0008270	--	[R] KOG0118 FOG: RRM domain	IPR000504; IPR001876; IPR012677
comp10197_c0_seq2	1503	gb|EFN54343.1|	hypothetical protein CHLNCDRAFT_135593 [Chlorella variabilis]	K12891	--	GO:0003676; GO:0000166	--	[R] KOG0118 FOG: RRM domain	IPR000504; IPR012677
comp10200_c0_seq1	904	gb|EFN50996.1|	hypothetical protein CHLNCDRAFT_141510 [Chlorella variabilis]	--	--	GO:0000151; GO:0004842	--	--	IPR003613; IPR013083
comp10200_c2_seq1	828	ref|XP_005153578.1|	PREDICTED: ankyrin repeat domain-containing protein 29 [Melopsittacus undulatus]	--	--	--	[R] COG0666 FOG: Ankyrin repeat	[R] KOG0504 FOG: Ankyrin repeat	--
comp10200_c2_seq2	1281	ref|XP_001304626.1|	ankyrin repeat protein [Trichomonas vaginalis G3]	--	--	--	[R] COG0666 FOG: Ankyrin repeat	[M] KOG4177 Ankyrin	IPR002110; IPR020683
comp10201_c0_seq1	2177	gb|EFN51717.1|	hypothetical protein CHLNCDRAFT_139880 [Chlorella variabilis]	K12446	EC:2.7.1.46	GO:0005737; GO:0005524; GO:0016301; GO:0016773	[OC] COG0526 Thiol-disulfide isomerase and thioredoxins	[G] KOG0631 Galactokinase	IPR006204; IPR006206; IPR014721; IPR020568
comp10201_c0_seq2	2414	gb|EFN51665.1|	hypothetical protein CHLNCDRAFT_54929 [Chlorella variabilis]	--	--	--	[OC] COG0526 Thiol-disulfide isomerase and thioredoxins	[OC] KOG1672 ATP binding protein	IPR012336; IPR024253
comp10201_c0_seq3	2339	gb|EFN51717.1|	hypothetical protein CHLNCDRAFT_139880 [Chlorella variabilis]	--	--	GO:0005737; GO:0005524; GO:0016301; GO:0016773	[OC] COG0526 Thiol-disulfide isomerase and thioredoxins	[G] KOG0631 Galactokinase	IPR006204; IPR006206; IPR014721; IPR020568
comp10201_c0_seq4	2576	gb|EFN51665.1|	hypothetical protein CHLNCDRAFT_54929 [Chlorella variabilis]	--	--	--	[OC] COG0526 Thiol-disulfide isomerase and thioredoxins	[OC] KOG1672 ATP binding protein	IPR012336; IPR024253
comp10201_c1_seq1	691	gb|EFN51717.1|	hypothetical protein CHLNCDRAFT_139880 [Chlorella variabilis]	--	--	GO:0005737; GO:0005524; GO:0016301; GO:0016773	--	[G] KOG0631 Galactokinase	IPR006204; IPR006206; IPR014721; IPR020568
comp10201_c1_seq2	493	dbj|BAD42339.1|	arabinose kinase-like protein [Nannochloris bacillaris]	--	--	GO:0005737; GO:0005524; GO:0016301; GO:0016773	--	--	IPR006204; IPR006206; IPR013750; IPR014721; IPR020568
comp1020202_c0_seq1	247	ref|XP_003744097.1|	PREDICTED: exonuclease 1-like [Metaseiulus occidentalis]	--	--	--	--	--	--
comp10203_c0_seq1	1567	gb|EFN57539.1|	hypothetical protein CHLNCDRAFT_143160 [Chlorella variabilis]	--	--	--	--	--	IPR027417
comp10203_c0_seq2	1629	gb|EFN57539.1|	hypothetical protein CHLNCDRAFT_143160 [Chlorella variabilis]	--	--	--	--	--	IPR027417
comp10204_c0_seq1	723	gb|EFN57794.1|	hypothetical protein CHLNCDRAFT_143148 [Chlorella variabilis]	--	--	GO:0016021	--	--	IPR004853
comp10204_c0_seq2	1618	gb|EFN57794.1|	hypothetical protein CHLNCDRAFT_143148 [Chlorella variabilis]	--	--	GO:0016021	--	[GE] KOG1441 Glucose-6-phosphate/phosphate and phosphoenolpyruvate/phosphate antiporter	IPR004853
comp10204_c1_seq1	738	gb|EFN57795.1|	hypothetical protein CHLNCDRAFT_143149 [Chlorella variabilis]	--	--	--	--	--	IPR008011
comp10204_c1_seq2	486	gb|EFN57795.1|	hypothetical protein CHLNCDRAFT_143149 [Chlorella variabilis]	--	--	--	--	--	IPR008011
comp10205_c0_seq1	1779	ref|XP_002953698.1|	hypothetical protein VOLCADRAFT_106049 [Volvox carteri f. nagariensis]	--	--	--	--	--	--
comp10205_c1_seq1	4020	gb|EFN56570.1|	hypothetical protein CHLNCDRAFT_144241 [Chlorella variabilis]	--	--	--	--	--	IPR000782
comp10205_c1_seq2	3699	gb|EFN56570.1|	hypothetical protein CHLNCDRAFT_144241 [Chlorella variabilis]	--	--	--	--	--	IPR000782
comp10205_c2_seq1	851	gb|EFN56570.1|	hypothetical protein CHLNCDRAFT_144241 [Chlorella variabilis]	--	--	--	--	--	IPR000782
comp10206_c0_seq1	1532	gb|EFN56883.1|	hypothetical protein CHLNCDRAFT_144534 [Chlorella variabilis]	--	--	--	--	[T] KOG1363 Predicted regulator of the ubiquitin pathway (contains UAS and UBX domains)	IPR001012; IPR006577; IPR009060; IPR012336
comp10206_c0_seq2	1400	gb|EFN56883.1|	hypothetical protein CHLNCDRAFT_144534 [Chlorella variabilis]	--	--	--	--	[T] KOG1363 Predicted regulator of the ubiquitin pathway (contains UAS and UBX domains)	IPR001012; IPR006577; IPR009060; IPR012336
comp10207_c0_seq2	3236	gb|EFN56277.1|	hypothetical protein CHLNCDRAFT_22572, partial [Chlorella variabilis]	--	--	GO:0016020	[S] COG1584 Predicted membrane protein	--	IPR000791
comp10207_c0_seq3	3064	gb|EFN56277.1|	hypothetical protein CHLNCDRAFT_22572, partial [Chlorella variabilis]	--	--	GO:0016020	[S] COG1584 Predicted membrane protein	[S] KOG3292 Predicted membrane protein	IPR000791
comp10209_c0_seq1	655	gb|EFN57661.1|	hypothetical protein CHLNCDRAFT_142810 [Chlorella variabilis]	--	--	GO:0030163	--	--	IPR007397; IPR008979
comp10209_c0_seq2	1079	gb|EFN57661.1|	hypothetical protein CHLNCDRAFT_142810 [Chlorella variabilis]	--	--	GO:0030163	--	--	IPR007397; IPR008979
comp10210_c0_seq1	388	gb|EFN53252.1|	hypothetical protein CHLNCDRAFT_26010 [Chlorella variabilis]	--	--	GO:0003987; GO:0016208; GO:0019427	[I] COG0365 Acyl-coenzyme A synthetases/AMP-(fatty) acid ligases	[I] KOG1175 Acyl-CoA synthetase	IPR000873; IPR011904; IPR020845; IPR025110
comp10210_c1_seq1	805	gb|EFN53252.1|	hypothetical protein CHLNCDRAFT_26010 [Chlorella variabilis]	--	--	GO:0003987; GO:0016208; GO:0019427	[I] COG0365 Acyl-coenzyme A synthetases/AMP-(fatty) acid ligases	[I] KOG1175 Acyl-CoA synthetase	IPR000873; IPR011904; IPR020845; IPR025110
comp10211_c0_seq3	1780	gb|EFN51189.1|	hypothetical protein CHLNCDRAFT_141352 [Chlorella variabilis]	--	--	--	[F] COG0518 GMP synthase - Glutamine amidotransferase domain	[F] KOG3179 Predicted glutamine synthetase	IPR017926
comp10211_c0_seq5	1370	gb|EFN51189.1|	hypothetical protein CHLNCDRAFT_141352 [Chlorella variabilis]	--	--	--	[F] COG0518 GMP synthase - Glutamine amidotransferase domain	[F] KOG3179 Predicted glutamine synthetase	IPR017926
comp10212_c0_seq1	2685	gb|EFN53422.1|	hypothetical protein CHLNCDRAFT_136634 [Chlorella variabilis]	--	--	--	[S] COG3781 Predicted membrane protein	--	IPR021134
comp10212_c0_seq2	3040	gb|EFN53422.1|	hypothetical protein CHLNCDRAFT_136634 [Chlorella variabilis]	--	--	--	[S] COG3781 Predicted membrane protein	--	IPR021134
comp1021362_c0_seq1	345	sp|P49313.1|	ROC1_NICPL RecName: Full=30 kDa ribonucleoprotein, chloroplastic; AltName: Full=CP-RBP30; Flags: Precursor emb|CAA46234.1| RNA binding protein 30 [Nicotiana plumbaginifolia]	--	--	--	--	[R] KOG0118 FOG: RRM domain	--
comp10214_c0_seq3	2120	gb|EFN50958.1|	hypothetical protein CHLNCDRAFT_141648 [Chlorella variabilis]	--	--	--	--	--	IPR001810
comp10214_c0_seq4	2275	gb|EFN50958.1|	hypothetical protein CHLNCDRAFT_141648 [Chlorella variabilis]	--	--	--	--	--	IPR001810
comp10217_c0_seq3	960	gb|EFN59710.1|	hypothetical protein CHLNCDRAFT_49515 [Chlorella variabilis]	--	--	GO:0004252; GO:0006508	--	--	IPR000209; IPR015500; IPR022398; IPR023827; IPR023828
comp10217_c0_seq5	1189	gb|EFN59710.1|	hypothetical protein CHLNCDRAFT_49515 [Chlorella variabilis]	--	--	GO:0004252; GO:0006508	--	--	IPR000209; IPR015500; IPR022398; IPR023827; IPR023828
comp10218_c0_seq1	1947	gb|EFN57315.1|	hypothetical protein CHLNCDRAFT_143939 [Chlorella variabilis]	--	--	--	--	--	--
comp10218_c0_seq2	1857	gb|EFN57315.1|	hypothetical protein CHLNCDRAFT_143939 [Chlorella variabilis]	--	--	--	--	--	--
comp10218_c0_seq4	2036	gb|EFN57869.1|	expressed protein [Chlorella variabilis]	--	--	--	--	--	--
comp10220_c1_seq1	1859	ref|XP_002954838.1|	hypothetical protein VOLCADRAFT_106561 [Volvox carteri f. nagariensis]	--	--	--	--	--	--
comp10220_c1_seq2	1790	ref|XP_002954838.1|	hypothetical protein VOLCADRAFT_106561 [Volvox carteri f. nagariensis]	--	--	--	--	--	--
comp10220_c1_seq3	1684	ref|XP_002954838.1|	hypothetical protein VOLCADRAFT_106561 [Volvox carteri f. nagariensis]	--	--	--	--	--	--
comp10220_c1_seq4	1753	ref|XP_002954838.1|	hypothetical protein VOLCADRAFT_106561 [Volvox carteri f. nagariensis]	--	--	--	--	--	--
comp10221_c2_seq1	730	gb|EFN51585.1|	hypothetical protein CHLNCDRAFT_55043 [Chlorella variabilis]	--	--	--	--	--	--
comp10221_c2_seq2	920	gb|EFN51585.1|	hypothetical protein CHLNCDRAFT_55043 [Chlorella variabilis]	--	--	--	--	--	--
comp10224_c0_seq1	2385	gb|EFN57193.1|	hypothetical protein CHLNCDRAFT_57386 [Chlorella variabilis]	K00380	EC:1.8.1.2	GO:0010181; GO:0005506; GO:0016491	[P] COG0369 Sulfite reductase, alpha subunit (flavoprotein)	[C] KOG1158 NADP/FAD dependent oxidoreductase	IPR001094; IPR001433; IPR001709; IPR003097; IPR008254; IPR017927; IPR017938
comp10224_c0_seq3	2562	gb|EFN57193.1|	hypothetical protein CHLNCDRAFT_57386 [Chlorella variabilis]	--	--	GO:0010181; GO:0005506; GO:0016491	[P] COG0369 Sulfite reductase, alpha subunit (flavoprotein)	[C] KOG1158 NADP/FAD dependent oxidoreductase	IPR001094; IPR001433; IPR001709; IPR003097; IPR008254; IPR017927; IPR017938
comp10224_c0_seq4	1209	gb|EFN57193.1|	hypothetical protein CHLNCDRAFT_57386 [Chlorella variabilis]	--	--	GO:0010181; GO:0005506; GO:0016491	[P] COG0369 Sulfite reductase, alpha subunit (flavoprotein)	[C] KOG1158 NADP/FAD dependent oxidoreductase	IPR001094; IPR001433; IPR001709; IPR003097; IPR008254; IPR017927; IPR017938
comp10224_c0_seq6	1032	gb|EFN57193.1|	hypothetical protein CHLNCDRAFT_57386 [Chlorella variabilis]	--	--	GO:0010181; GO:0005506; GO:0016491	[P] COG0369 Sulfite reductase, alpha subunit (flavoprotein)	[C] KOG1158 NADP/FAD dependent oxidoreductase	IPR001094; IPR001433; IPR001709; IPR003097; IPR008254; IPR017927; IPR017938
comp102247_c0_seq1	521	gb|EFN54459.1|	hypothetical protein CHLNCDRAFT_135078 [Chlorella variabilis]	--	--	GO:0016021	--	--	IPR013057
comp10225_c0_seq1	2230	gb|ELU03871.1|	hypothetical protein CAPTEDRAFT_89624, partial [Capitella teleta]	--	--	--	--	--	--
comp10226_c0_seq1	1265	gb|EFN56565.1|	hypothetical protein CHLNCDRAFT_144236 [Chlorella variabilis]	K00599	EC:2.1.1.-	--	--	[E] KOG1709 Guanidinoacetate methyltransferase and related proteins	IPR002110; IPR020683; IPR026480
comp10227_c0_seq1	779	gb|EFN60152.1|	hypothetical protein CHLNCDRAFT_133581 [Chlorella variabilis]	--	--	--	--	--	IPR002816
comp10227_c0_seq2	1387	gb|EFN60152.1|	hypothetical protein CHLNCDRAFT_133581 [Chlorella variabilis]	--	--	--	[C] COG1143 Formate hydrogenlyase subunit 6/NADH:ubiquinone oxidoreductase 23 kD subunit (chain I)	[T] KOG2860 Uncharacterized conserved protein, contains TraB domain	IPR002816
comp10227_c0_seq6	1677	gb|EFN60152.1|	hypothetical protein CHLNCDRAFT_133581 [Chlorella variabilis]	--	--	--	--	--	IPR002816
comp10228_c0_seq1	2020	gb|EFN54682.1|	hypothetical protein CHLNCDRAFT_58176 [Chlorella variabilis]	--	--	GO:0016020	--	--	IPR003864
comp10228_c1_seq1	2089	gb|EFN54682.1|	hypothetical protein CHLNCDRAFT_58176 [Chlorella variabilis]	--	--	GO:0016020	--	[R] KOG1134 Uncharacterized conserved protein	IPR003864
comp10228_c2_seq1	267	gb|EFN54682.1|	hypothetical protein CHLNCDRAFT_58176 [Chlorella variabilis]	--	--	GO:0016020	--	--	IPR003864
comp10228_c3_seq1	1037	gb|EFN54682.1|	hypothetical protein CHLNCDRAFT_58176 [Chlorella variabilis]	--	--	GO:0016020	--	--	IPR003864
comp10228_c3_seq2	788	gb|EFN54682.1|	hypothetical protein CHLNCDRAFT_58176 [Chlorella variabilis]	--	--	GO:0016020	--	--	IPR003864
comp10228_c3_seq3	889	gb|EFN54682.1|	hypothetical protein CHLNCDRAFT_58176 [Chlorella variabilis]	--	--	GO:0016020	--	--	IPR003864
comp102284_c0_seq1	239	ref|XP_001728578.1|	hypothetical protein MGL_4286 [Malassezia globosa CBS 7966]	--	--	--	--	--	--
comp10229_c2_seq2	1114	gb|EFN55746.1|	hypothetical protein CHLNCDRAFT_134085 [Chlorella variabilis]	--	--	--	--	--	--
comp10230_c0_seq1	1958	gb|EFN58355.1|	hypothetical protein CHLNCDRAFT_6585, partial [Chlorella variabilis]	--	--	GO:0016021; GO:0005524; GO:0019829; GO:0046872; GO:0030001	[P] COG2217 Cation transport ATPase	[P] KOG0207 Cation transport ATPase	IPR001757; IPR006121; IPR008250; IPR017969; IPR018303; IPR023214; IPR023299; IPR027256
comp10230_c1_seq1	687	gb|EFN58355.1|	hypothetical protein CHLNCDRAFT_6585, partial [Chlorella variabilis]	--	--	GO:0016021; GO:0005524; GO:0019829; GO:0046872; GO:0030001	[P] COG2217 Cation transport ATPase	[P] KOG0207 Cation transport ATPase	IPR001757; IPR006121; IPR008250; IPR017969; IPR018303; IPR023214; IPR023299; IPR027256
comp10230_c1_seq2	460	gb|EFN58355.1|	hypothetical protein CHLNCDRAFT_6585, partial [Chlorella variabilis]	--	--	GO:0016021; GO:0005524; GO:0019829; GO:0046872; GO:0030001	[P] COG2217 Cation transport ATPase	[P] KOG0207 Cation transport ATPase	IPR001757; IPR006121; IPR008250; IPR017969; IPR018303; IPR023214; IPR023299; IPR027256
comp10230_c2_seq1	977	gb|EFN58102.1|	hypothetical protein CHLNCDRAFT_142426 [Chlorella variabilis]	--	--	--	--	--	IPR015158
comp10230_c4_seq1	430	gb|EFN58102.1|	hypothetical protein CHLNCDRAFT_142426 [Chlorella variabilis]	--	--	--	--	--	IPR015158
comp10231_c2_seq2	2118	gb|EFN53649.1|	hypothetical protein CHLNCDRAFT_36320 [Chlorella variabilis]	K08880	EC:2.7.11.1	--	--	--	IPR018865
comp1023153_c0_seq1	210	gb|AGI15762.1|	collinsiaXIII-like protein, partial [Collinsia linearis]	--	--	GO:0019898; GO:0009654; GO:0005509; GO:0015979; GO:0042549	--	--	IPR002628; IPR011250
comp10233_c0_seq1	3864	gb|EFN52929.1|	hypothetical protein CHLNCDRAFT_137260 [Chlorella variabilis]	--	--	--	--	--	IPR002110; IPR020683
comp10233_c0_seq2	3990	gb|EFN52929.1|	hypothetical protein CHLNCDRAFT_137260 [Chlorella variabilis]	--	--	--	--	--	IPR002110; IPR020683
comp10237_c0_seq1	2615	gb|EFN56605.1|	hypothetical protein CHLNCDRAFT_144359 [Chlorella variabilis]	--	--	--	--	--	--
comp10237_c0_seq2	2980	gb|EFN56605.1|	hypothetical protein CHLNCDRAFT_144359 [Chlorella variabilis]	--	--	--	--	--	--
comp10241_c4_seq1	2994	gb|EIE25613.1|	hypothetical protein COCSUDRAFT_83620 [Coccomyxa subellipsoidea C-169]	--	--	GO:0016706; GO:0008270	--	[R] KOG1246 DNA-binding protein jumonji/RBP2/SMCY, contains JmjC domain	IPR001965; IPR011011; IPR013083; IPR013637; IPR019787
comp10241_c6_seq1	893	ref|XP_003516700.1|	PREDICTED: uncharacterized protein LOC100819576 [Glycine max]	--	--	--	--	[R] KOG1246 DNA-binding protein jumonji/RBP2/SMCY, contains JmjC domain	--
comp10242_c0_seq1	618	gb|EFN59531.1|	hypothetical protein CHLNCDRAFT_138195 [Chlorella variabilis]	--	--	GO:0046872; GO:0004722; GO:0006470	--	--	IPR000222; IPR001932; IPR015655
comp10242_c1_seq1	499	gb|EFN59530.1|	hypothetical protein CHLNCDRAFT_138191 [Chlorella variabilis]	--	--	GO:0046872; GO:0004722; GO:0006470	--	--	IPR000222; IPR001357; IPR001932; IPR004274; IPR023214
comp10242_c2_seq1	955	gb|EFN59531.1|	hypothetical protein CHLNCDRAFT_138195 [Chlorella variabilis]	--	--	GO:0046872; GO:0004722; GO:0006470	--	--	IPR000222; IPR001932; IPR015655
comp10244_c0_seq1	1274	gb|EFN52919.1|	hypothetical protein CHLNCDRAFT_138504 [Chlorella variabilis]	--	--	--	--	--	--
comp10244_c0_seq3	1095	gb|EFN52919.1|	hypothetical protein CHLNCDRAFT_138504 [Chlorella variabilis]	--	--	--	--	--	--
comp10245_c0_seq3	2011	gb|EFN51864.1|	hypothetical protein CHLNCDRAFT_7951, partial [Chlorella variabilis]	--	--	--	--	--	--
comp10245_c0_seq5	1920	gb|EFN51864.1|	hypothetical protein CHLNCDRAFT_7951, partial [Chlorella variabilis]	--	--	--	--	--	--
comp10245_c0_seq6	2227	gb|EFN51864.1|	hypothetical protein CHLNCDRAFT_7951, partial [Chlorella variabilis]	--	--	--	--	--	--
comp10245_c0_seq7	2136	gb|EFN51864.1|	hypothetical protein CHLNCDRAFT_7951, partial [Chlorella variabilis]	--	--	--	--	--	--
comp10248_c1_seq1	632	gb|EFN53926.1|	hypothetical protein CHLNCDRAFT_136147 [Chlorella variabilis]	--	--	--	--	--	--
comp10248_c4_seq1	1528	gb|EFN56154.1|	hypothetical protein CHLNCDRAFT_57607 [Chlorella variabilis]	K15280	--	GO:0016021	[GER] COG0697 Permeases of the drug/metabolite transporter (DMT) superfamily	[S] KOG1443 Predicted integral membrane protein	IPR000620; IPR004853
comp10248_c5_seq1	1941	gb|EFN54060.1|	hypothetical protein CHLNCDRAFT_136148 [Chlorella variabilis]	K01669	EC:4.1.99.3	GO:0003913; GO:0006281	[L] COG0415 Deoxyribodipyrimidine photolyase	[LT] KOG0133 Deoxyribodipyrimidine photolyase/cryptochrome	IPR002081; IPR005101; IPR006050; IPR014729
comp10248_c6_seq1	776	gb|EFN54060.1|	hypothetical protein CHLNCDRAFT_136148 [Chlorella variabilis]	--	--	GO:0003913; GO:0006281	--	--	IPR002081; IPR005101; IPR006050; IPR014729
comp10250_c0_seq1	5482	gb|EFN59232.1|	hypothetical protein CHLNCDRAFT_138211 [Chlorella variabilis]	--	--	GO:0005509; GO:0046856	[T] COG5411 Phosphatidylinositol 5-phosphate phosphatase	[U] KOG0565 Inositol polyphosphate 5-phosphatase and related proteins	IPR000261; IPR000300; IPR001680; IPR002048; IPR005135; IPR011047; IPR011992; IPR015943
comp10250_c0_seq2	5309	gb|EFN59232.1|	hypothetical protein CHLNCDRAFT_138211 [Chlorella variabilis]	--	--	GO:0005509; GO:0046856	[T] COG5411 Phosphatidylinositol 5-phosphate phosphatase	[U] KOG0565 Inositol polyphosphate 5-phosphatase and related proteins	IPR000261; IPR000300; IPR001680; IPR002048; IPR005135; IPR011047; IPR011992; IPR015943
comp10250_c2_seq1	2729	ref|XP_002499694.1|	predicted protein [Micromonas sp. RCC299]	--	--	GO:0016491	[R] COG0656 Aldo/keto reductases, related to diketogulonate reductase	[R] KOG1577 Aldo/keto reductase family proteins	IPR001395; IPR018170; IPR020471; IPR023210
comp10250_c3_seq1	2942	gb|EFN56117.1|	hypothetical protein CHLNCDRAFT_144727 [Chlorella variabilis]	--	--	GO:0005524; GO:0004674	[RTKL] COG0515 Serine/threonine protein kinase	[T] KOG0032 Ca2+/calmodulin-dependent protein kinase, EF-Hand protein superfamily	IPR000719; IPR002290; IPR008271; IPR011009; IPR020636
comp10250_c4_seq1	2064	gb|EFN59539.1|	hypothetical protein CHLNCDRAFT_18984, partial [Chlorella variabilis]	K12391	--	GO:0030131; GO:0005794; GO:0008565; GO:0006886; GO:0016192	--	[U] KOG1062 Vesicle coat complex AP-1, gamma subunit	IPR002553; IPR008152; IPR008153; IPR011989; IPR013041; IPR016024; IPR017107
comp10250_c4_seq2	2183	gb|EFN59539.1|	hypothetical protein CHLNCDRAFT_18984, partial [Chlorella variabilis]	K12391	--	GO:0030131; GO:0005794; GO:0008565; GO:0006886; GO:0016192	--	[U] KOG1062 Vesicle coat complex AP-1, gamma subunit	IPR002553; IPR008152; IPR008153; IPR011989; IPR013041; IPR016024; IPR017107
comp10251_c0_seq2	617	gb|EFN56050.1|	hypothetical protein CHLNCDRAFT_22876 [Chlorella variabilis]	--	--	GO:0016021; GO:0005524; GO:0015444; GO:0046872	--	--	IPR001757; IPR004014; IPR006068; IPR006415; IPR008250; IPR018303; IPR023214; IPR023298; IPR023299
comp10251_c0_seq3	951	gb|EFN56050.1|	hypothetical protein CHLNCDRAFT_22876 [Chlorella variabilis]	--	--	GO:0016021; GO:0005524; GO:0015444; GO:0046872	--	--	IPR001757; IPR004014; IPR006068; IPR006415; IPR008250; IPR018303; IPR023214; IPR023298; IPR023299
comp10253_c1_seq1	1092	gb|EFN59803.1|	hypothetical protein CHLNCDRAFT_133524 [Chlorella variabilis]	--	--	GO:0015743	--	--	IPR020966
comp10253_c1_seq2	1005	gb|EFN59803.1|	hypothetical protein CHLNCDRAFT_133524 [Chlorella variabilis]	--	--	GO:0015743	--	--	IPR020966
comp10254_c0_seq1	484	ref|XP_002131218.1|	PREDICTED: L-rhamnose-binding lectin CSL3-like [Ciona intestinalis]	--	--	--	--	--	--
comp10255_c0_seq1	856	gb|EFN56136.1|	hypothetical protein CHLNCDRAFT_144778 [Chlorella variabilis]	--	--	--	--	--	--
comp10255_c0_seq2	1229	gb|EFN56136.1|	hypothetical protein CHLNCDRAFT_144778 [Chlorella variabilis]	K03137	--	--	--	--	--
comp10255_c0_seq3	1188	gb|EFN56136.1|	hypothetical protein CHLNCDRAFT_144778 [Chlorella variabilis]	--	--	--	--	--	--
comp10255_c0_seq4	1561	gb|EFN56136.1|	hypothetical protein CHLNCDRAFT_144778 [Chlorella variabilis]	--	--	--	--	--	--
comp10256_c0_seq2	2586	gb|EFN56877.1|	hypothetical protein CHLNCDRAFT_144518 [Chlorella variabilis]	K08762	--	GO:0000062	[I] COG4281 Acyl-CoA-binding protein	[I] KOG0817 Acyl-CoA-binding protein	IPR000582; IPR014352; IPR022408
comp10257_c0_seq1	672	gb|EFN60054.1|	hypothetical protein CHLNCDRAFT_133303 [Chlorella variabilis]	K00995	EC:2.7.8.5	GO:0016780; GO:0008654	[I] COG1502 Phosphatidylserine/phosphatidylglycerophosphate/cardiolipin synthases and related enzymes	[I] KOG3964 Phosphatidylglycerolphosphate synthase	IPR016270
comp10257_c1_seq1	488	gb|EFN60054.1|	hypothetical protein CHLNCDRAFT_133303 [Chlorella variabilis]	--	--	GO:0016780; GO:0008654	--	--	IPR016270
comp10258_c0_seq1	3439	gb|EFN58110.1|	hypothetical protein CHLNCDRAFT_30221, partial [Chlorella variabilis]	--	--	--	[R] COG3491 Isopenicillin N synthase and related dioxygenases	[T] KOG1327 Copine	IPR000008; IPR002035; IPR010734
comp10258_c0_seq2	3384	gb|EFN58110.1|	hypothetical protein CHLNCDRAFT_30221, partial [Chlorella variabilis]	--	--	--	[R] COG3491 Isopenicillin N synthase and related dioxygenases	[T] KOG1327 Copine	IPR000008; IPR002035; IPR010734
comp10258_c0_seq3	3544	gb|EFN58110.1|	hypothetical protein CHLNCDRAFT_30221, partial [Chlorella variabilis]	--	--	--	[R] COG3491 Isopenicillin N synthase and related dioxygenases	[T] KOG1327 Copine	IPR000008; IPR002035; IPR010734
comp10258_c0_seq4	3488	gb|EFN58110.1|	hypothetical protein CHLNCDRAFT_30221, partial [Chlorella variabilis]	--	--	--	[R] COG3491 Isopenicillin N synthase and related dioxygenases	[T] KOG1327 Copine	IPR000008; IPR002035; IPR010734
comp10258_c0_seq5	3383	gb|EFN58110.1|	hypothetical protein CHLNCDRAFT_30221, partial [Chlorella variabilis]	--	--	--	[R] COG3491 Isopenicillin N synthase and related dioxygenases	[T] KOG1327 Copine	IPR000008; IPR002035; IPR010734
comp10258_c0_seq6	3279	gb|EFN58110.1|	hypothetical protein CHLNCDRAFT_30221, partial [Chlorella variabilis]	--	--	--	[R] COG3491 Isopenicillin N synthase and related dioxygenases	[T] KOG1327 Copine	IPR000008; IPR002035; IPR010734
comp10258_c0_seq7	3543	gb|EFN58110.1|	hypothetical protein CHLNCDRAFT_30221, partial [Chlorella variabilis]	--	--	--	[R] COG3491 Isopenicillin N synthase and related dioxygenases	[T] KOG1327 Copine	IPR000008; IPR002035; IPR010734
comp10258_c0_seq8	3648	gb|EFN58110.1|	hypothetical protein CHLNCDRAFT_30221, partial [Chlorella variabilis]	--	--	--	[R] COG3491 Isopenicillin N synthase and related dioxygenases	[T] KOG1327 Copine	IPR000008; IPR002035; IPR010734
comp10259_c0_seq1	1564	gb|EFN57210.1|	hypothetical protein CHLNCDRAFT_143650 [Chlorella variabilis]	--	--	--	--	--	--
comp10259_c0_seq2	1811	gb|EFN57210.1|	hypothetical protein CHLNCDRAFT_143650 [Chlorella variabilis]	--	--	--	--	--	--
comp10259_c0_seq3	1778	gb|EFN57210.1|	hypothetical protein CHLNCDRAFT_143650 [Chlorella variabilis]	--	--	--	--	--	--
comp10259_c0_seq4	2025	gb|EFN57210.1|	hypothetical protein CHLNCDRAFT_143650 [Chlorella variabilis]	--	--	--	--	--	--
comp10260_c0_seq1	1126	gb|EFN58516.1|	hypothetical protein CHLNCDRAFT_140579 [Chlorella variabilis]	--	--	GO:0008270; GO:0006352; GO:0006355	--	--	IPR000812; IPR013150; IPR013763
comp10260_c0_seq3	1194	gb|EFN58516.1|	hypothetical protein CHLNCDRAFT_140579 [Chlorella variabilis]	--	--	GO:0008270; GO:0006352; GO:0006355	--	--	IPR000812; IPR013150; IPR013763
comp10260_c1_seq1	3684	gb|EFN56600.1|	hypothetical protein CHLNCDRAFT_144346 [Chlorella variabilis]	--	--	GO:0033897; GO:0003723	--	--	IPR001568
comp10261_c0_seq1	1389	gb|EIE24569.1|	tRNA-guanine transglycosylase [Coccomyxa subellipsoidea C-169]	--	--	GO:0005622; GO:0008479; GO:0008270; GO:0008616	--	--	IPR001876; IPR002616
comp10261_c0_seq2	1222	gb|EIE24569.1|	tRNA-guanine transglycosylase [Coccomyxa subellipsoidea C-169]	--	--	GO:0005622; GO:0008479; GO:0008270; GO:0008616	--	--	IPR001876; IPR002616
comp10261_c0_seq3	4184	gb|EFN50767.1|	hypothetical protein CHLNCDRAFT_10014 [Chlorella variabilis]	--	--	GO:0005524; GO:0004674	[RTKL] COG0515 Serine/threonine protein kinase	[T] KOG0583 Serine/threonine protein kinase	IPR000719; IPR008271; IPR011009
comp10262_c0_seq1	511	gb|EMJ22105.1|	hypothetical protein PRUPE_ppa001448mg [Prunus persica]	--	--	GO:0005622; GO:0005097; GO:0032851	--	[U] KOG2058 Ypt/Rab GTPase activating protein	IPR000195
comp10262_c1_seq1	693	gb|EFN58249.1|	hypothetical protein CHLNCDRAFT_12890, partial [Chlorella variabilis]	--	--	GO:0005622; GO:0005097; GO:0032851	[R] COG5210 GTPase-activating protein	[U] KOG2058 Ypt/Rab GTPase activating protein	IPR000195
comp10264_c0_seq1	2863	gb|EFN52737.1|	hypothetical protein CHLNCDRAFT_138305 [Chlorella variabilis]	--	--	GO:0004222; GO:0006508	--	--	IPR001590; IPR024079
comp10265_c0_seq2	1926	gb|EFN54861.1|	hypothetical protein CHLNCDRAFT_35834 [Chlorella variabilis]	--	--	--	--	[B] KOG2084 Predicted histone tail methylase containing SET domain	IPR023296
comp10266_c0_seq1	1322	gb|EFN53101.1|	hypothetical protein CHLNCDRAFT_137435 [Chlorella variabilis]	--	--	--	--	--	--
comp10266_c0_seq2	470	gb|EFN53101.1|	hypothetical protein CHLNCDRAFT_137435 [Chlorella variabilis]	--	--	--	--	--	--
comp10266_c1_seq3	449	gb|EFN53101.1|	hypothetical protein CHLNCDRAFT_137435 [Chlorella variabilis]	--	--	--	--	--	--
comp10266_c1_seq5	2518	gb|EFN53132.1|	hypothetical protein CHLNCDRAFT_137502 [Chlorella variabilis]	--	--	--	--	--	--
comp10267_c0_seq1	1299	gb|EFN52382.1|	hypothetical protein CHLNCDRAFT_58851 [Chlorella variabilis]	--	--	GO:0016787	--	--	IPR001279; IPR011047; IPR018391; IPR027295
comp10267_c0_seq2	362	gb|EFN52382.1|	hypothetical protein CHLNCDRAFT_58851 [Chlorella variabilis]	--	--	GO:0016787	--	--	IPR001279; IPR011047; IPR018391; IPR027295
comp10267_c1_seq1	2536	gb|EFN52382.1|	hypothetical protein CHLNCDRAFT_58851 [Chlorella variabilis]	--	--	GO:0016787	[R] COG0491 Zn-dependent hydrolases, including glyoxylases	--	IPR001279; IPR011047; IPR018391; IPR027295
comp10267_c1_seq2	2711	gb|EFN52382.1|	hypothetical protein CHLNCDRAFT_58851 [Chlorella variabilis]	--	--	GO:0016787	[R] COG0491 Zn-dependent hydrolases, including glyoxylases	--	IPR001279; IPR011047; IPR018391; IPR027295
comp10269_c0_seq1	1783	gb|EFN53012.1|	hypothetical protein CHLNCDRAFT_58716 [Chlorella variabilis]	--	--	GO:0016020; GO:0005230	--	--	IPR006029; IPR006202
comp10269_c1_seq1	375	gb|EFN59898.1|	hypothetical protein CHLNCDRAFT_132919 [Chlorella variabilis]	--	--	--	--	--	IPR025461
comp10269_c1_seq2	523	gb|EFN59898.1|	hypothetical protein CHLNCDRAFT_132919 [Chlorella variabilis]	--	--	--	--	--	IPR025461
comp10270_c0_seq1	4943	gb|EFN58722.1|	hypothetical protein CHLNCDRAFT_16675, partial [Chlorella variabilis]	K08851	EC:2.7.11.1	--	[T] COG3642 Mn2+-dependent serine/threonine protein kinase	--	--
comp10270_c0_seq2	1290	gb|EFN58722.1|	hypothetical protein CHLNCDRAFT_16675, partial [Chlorella variabilis]	--	--	--	--	--	--
comp10270_c0_seq3	4801	gb|EFN58722.1|	hypothetical protein CHLNCDRAFT_16675, partial [Chlorella variabilis]	K08851	EC:2.7.11.1	--	[T] COG3642 Mn2+-dependent serine/threonine protein kinase	--	--
comp10270_c1_seq1	1156	gb|EFN58428.1|	hypothetical protein CHLNCDRAFT_56847 [Chlorella variabilis]	--	--	GO:0016021; GO:0055085	--	--	IPR011701; IPR016196
comp10271_c1_seq1	4013	gb|EFN59386.1|	hypothetical protein CHLNCDRAFT_137869 [Chlorella variabilis]	--	--	GO:0003824; GO:0009116	[F] COG2820 Uridine phosphorylase	--	IPR000845; IPR018017
comp10271_c1_seq2	4127	gb|EFN59386.1|	hypothetical protein CHLNCDRAFT_137869 [Chlorella variabilis]	--	--	GO:0003824; GO:0009116	[F] COG2820 Uridine phosphorylase	--	IPR000845; IPR018017
comp10273_c0_seq1	2163	gb|EFN58180.1|	hypothetical protein CHLNCDRAFT_142011 [Chlorella variabilis]	--	--	GO:0008233; GO:0006508	[OU] COG0616 Periplasmic serine proteases (ClpP class)	--	IPR002142
comp10273_c0_seq2	2553	gb|EFN58180.1|	hypothetical protein CHLNCDRAFT_142011 [Chlorella variabilis]	--	--	GO:0008233; GO:0006508	[OU] COG0616 Periplasmic serine proteases (ClpP class)	--	IPR002142
comp10273_c0_seq3	2083	gb|EFN58180.1|	hypothetical protein CHLNCDRAFT_142011 [Chlorella variabilis]	K04773	EC:3.4.21.-	GO:0008233; GO:0006508	[OU] COG0616 Periplasmic serine proteases (ClpP class)	--	IPR002142
comp10273_c0_seq4	2433	gb|EFN58180.1|	hypothetical protein CHLNCDRAFT_142011 [Chlorella variabilis]	--	--	GO:0008233; GO:0006508	[OU] COG0616 Periplasmic serine proteases (ClpP class)	--	IPR002142
comp10273_c0_seq5	2353	gb|EFN58180.1|	hypothetical protein CHLNCDRAFT_142011 [Chlorella variabilis]	K04773	EC:3.4.21.-	GO:0008233; GO:0006508	[OU] COG0616 Periplasmic serine proteases (ClpP class)	--	IPR002142
comp10273_c0_seq6	2283	gb|EFN58180.1|	hypothetical protein CHLNCDRAFT_142011 [Chlorella variabilis]	--	--	GO:0008233; GO:0006508	[OU] COG0616 Periplasmic serine proteases (ClpP class)	--	IPR002142
comp10274_c0_seq1	1202	gb|EFN52166.1|	hypothetical protein CHLNCDRAFT_32684 [Chlorella variabilis]	--	--	GO:0042555; GO:0005634; GO:0005524; GO:0003677; GO:0003678; GO:0032508; GO:0006270	[L] COG1241 Predicted ATPase involved in replication control, Cdc46/Mcm family	[L] KOG0477 DNA replication licensing factor, MCM2 component	IPR001208; IPR008045; IPR012340; IPR018525; IPR027417; IPR027925
comp10274_c1_seq1	1750	gb|EFN52166.1|	hypothetical protein CHLNCDRAFT_32684 [Chlorella variabilis]	K02540	EC:3.6.4.12	GO:0042555; GO:0005634; GO:0005524; GO:0003677; GO:0003678; GO:0032508; GO:0006270	[L] COG1241 Predicted ATPase involved in replication control, Cdc46/Mcm family	[L] KOG0477 DNA replication licensing factor, MCM2 component	IPR001208; IPR008045; IPR012340; IPR018525; IPR027417; IPR027925
comp10274_c1_seq2	1680	gb|EFN52166.1|	hypothetical protein CHLNCDRAFT_32684 [Chlorella variabilis]	K02540	EC:3.6.4.12	GO:0042555; GO:0005634; GO:0005524; GO:0003677; GO:0003678; GO:0032508; GO:0006270	[L] COG1241 Predicted ATPase involved in replication control, Cdc46/Mcm family	[L] KOG0477 DNA replication licensing factor, MCM2 component	IPR001208; IPR008045; IPR012340; IPR018525; IPR027417; IPR027925
comp10275_c1_seq1	689	gb|EFN53077.1|	hypothetical protein CHLNCDRAFT_137379 [Chlorella variabilis]	--	--	--	--	--	--
comp10275_c2_seq1	2152	gb|EFN50942.1|	hypothetical protein CHLNCDRAFT_55433 [Chlorella variabilis]	K00441	EC:1.12.98.1	--	[C] COG1035 Coenzyme F420-reducing hydrogenase, beta subunit	--	IPR007516; IPR007525
comp10275_c2_seq2	1845	gb|EFN50942.1|	hypothetical protein CHLNCDRAFT_55433 [Chlorella variabilis]	K00441	EC:1.12.98.1	--	[C] COG1035 Coenzyme F420-reducing hydrogenase, beta subunit	--	IPR007516; IPR007525
comp10275_c2_seq3	1687	gb|EFN50942.1|	hypothetical protein CHLNCDRAFT_55433 [Chlorella variabilis]	K00441	EC:1.12.98.1	--	[C] COG1035 Coenzyme F420-reducing hydrogenase, beta subunit	--	IPR007516; IPR007525
comp10275_c2_seq4	1994	gb|EFN50942.1|	hypothetical protein CHLNCDRAFT_55433 [Chlorella variabilis]	K00441	EC:1.12.98.1	--	[C] COG1035 Coenzyme F420-reducing hydrogenase, beta subunit	--	IPR007516; IPR007525
comp10276_c0_seq1	751	gb|EIE22330.1|	Piwi-domain-containing protein [Coccomyxa subellipsoidea C-169]	--	--	GO:0003676	--	[J] KOG1041 Translation initiation factor 2C (eIF-2C) and related proteins	IPR003165; IPR012337
comp10276_c0_seq2	2969	gb|EFN55085.1|	hypothetical protein CHLNCDRAFT_134979 [Chlorella variabilis]	K11593	--	GO:0003676	--	[J] KOG1041 Translation initiation factor 2C (eIF-2C) and related proteins	IPR003100; IPR003165; IPR012337; IPR014811
comp10277_c0_seq3	1304	gb|EFN53848.1|	hypothetical protein CHLNCDRAFT_135935 [Chlorella variabilis]	--	--	GO:0008270	--	--	IPR002893; IPR013289
comp10277_c0_seq4	1127	gb|EFN53848.1|	hypothetical protein CHLNCDRAFT_135935 [Chlorella variabilis]	--	--	GO:0008270	--	--	IPR002893; IPR013289
comp10278_c1_seq1	1664	gb|EFN52337.1|	hypothetical protein CHLNCDRAFT_139157 [Chlorella variabilis]	--	--	--	--	--	--
comp10278_c1_seq2	381	gb|EFN52337.1|	hypothetical protein CHLNCDRAFT_139157 [Chlorella variabilis]	--	--	--	--	--	--
comp10278_c1_seq4	519	gb|EFN52337.1|	hypothetical protein CHLNCDRAFT_139157 [Chlorella variabilis]	--	--	--	--	--	--
comp10280_c0_seq1	521	gb|EFN53720.1|	hypothetical protein CHLNCDRAFT_136575 [Chlorella variabilis]	--	--	--	--	--	--
comp10280_c1_seq1	636	gb|EFN53720.1|	hypothetical protein CHLNCDRAFT_136575 [Chlorella variabilis]	--	--	--	--	--	--
comp10280_c2_seq1	1020	gb|EFN53720.1|	hypothetical protein CHLNCDRAFT_136575 [Chlorella variabilis]	--	--	--	--	--	--
comp10280_c2_seq2	869	gb|EFN53720.1|	hypothetical protein CHLNCDRAFT_136575 [Chlorella variabilis]	--	--	--	--	--	--
comp10281_c0_seq1	1448	gb|EFN54450.1|	hypothetical protein CHLNCDRAFT_135876 [Chlorella variabilis]	--	--	GO:0004489; GO:0006555; GO:0035999	--	--	IPR003171
comp10281_c0_seq3	762	gb|EFN54450.1|	hypothetical protein CHLNCDRAFT_135876 [Chlorella variabilis]	--	--	GO:0004489; GO:0006555; GO:0035999	--	--	IPR003171
comp10282_c0_seq1	3046	gb|EFN57606.1|	hypothetical protein CHLNCDRAFT_20797 [Chlorella variabilis]	--	--	GO:0016491	[E] COG0665 Glycine/D-amino acid oxidases (deaminating)	--	IPR006076
comp10282_c0_seq2	1358	gb|EFN57606.1|	hypothetical protein CHLNCDRAFT_20797 [Chlorella variabilis]	--	--	GO:0016491	[E] COG0665 Glycine/D-amino acid oxidases (deaminating)	[R] KOG2820 FAD-dependent oxidoreductase	IPR006076
comp10282_c0_seq4	2891	gb|EFN57606.1|	hypothetical protein CHLNCDRAFT_20797 [Chlorella variabilis]	K00306	EC:1.5.3.1; EC:1.5.3.7	GO:0016491	[E] COG0665 Glycine/D-amino acid oxidases (deaminating)	[R] KOG2820 FAD-dependent oxidoreductase	IPR006076
comp10282_c0_seq5	1513	gb|EFN57606.1|	hypothetical protein CHLNCDRAFT_20797 [Chlorella variabilis]	--	--	GO:0016491	[E] COG0665 Glycine/D-amino acid oxidases (deaminating)	[R] KOG2820 FAD-dependent oxidoreductase	IPR006076
comp10283_c0_seq1	2805	ref|YP_002840971.1|	ankyrin [Sulfolobus islandicus Y.N.15.51]	--	--	--	--	[R] KOG0504 FOG: Ankyrin repeat	IPR002110; IPR020683
comp10283_c0_seq2	1680	gb|EME88491.1|	hypothetical protein MYCFIDRAFT_72710 [Pseudocercospora fijiensis CIRAD86]	--	--	--	--	--	IPR002893; IPR024119
comp10283_c0_seq3	2420	ref|YP_002840971.1|	ankyrin [Sulfolobus islandicus Y.N.15.51]	--	--	--	--	[R] KOG0504 FOG: Ankyrin repeat	IPR002110; IPR020683
comp10283_c0_seq4	1493	gb|EME88491.1|	hypothetical protein MYCFIDRAFT_72710 [Pseudocercospora fijiensis CIRAD86]	--	--	--	--	--	IPR002893; IPR024119
comp10283_c0_seq5	2607	ref|YP_002840971.1|	ankyrin [Sulfolobus islandicus Y.N.15.51]	--	--	--	--	[R] KOG0504 FOG: Ankyrin repeat	IPR002110; IPR020683
comp10283_c0_seq6	2992	ref|YP_002840971.1|	ankyrin [Sulfolobus islandicus Y.N.15.51]	--	--	--	--	[R] KOG0504 FOG: Ankyrin repeat	IPR002110; IPR020683
comp10285_c0_seq1	3014	gb|EFN57453.1|	hypothetical protein CHLNCDRAFT_142941 [Chlorella variabilis]	K10903	--	GO:0030896; GO:0005730; GO:0000077; GO:0006281	--	[DL] KOG3999 Checkpoint 9-1-1 complex, HUS1 component	IPR007150; IPR016580
comp10285_c0_seq4	2937	gb|EFN57453.1|	hypothetical protein CHLNCDRAFT_142941 [Chlorella variabilis]	K10903	--	GO:0030896; GO:0005730; GO:0000077; GO:0006281	--	[DL] KOG3999 Checkpoint 9-1-1 complex, HUS1 component	IPR007150; IPR016580
comp10287_c1_seq1	1220	gb|EGB12118.1|	hypothetical protein AURANDRAFT_61450 [Aureococcus anophagefferens]	K01071	EC:3.1.2.14	GO:0016788; GO:0009058	[Q] COG3208 Predicted thioesterase involved in non-ribosomal peptide biosynthesis	--	IPR001031; IPR012223
comp10288_c1_seq1	1182	gb|EFN55674.1|	hypothetical protein CHLNCDRAFT_133906 [Chlorella variabilis]	--	--	--	--	--	--
comp10288_c1_seq2	848	gb|EFN55674.1|	hypothetical protein CHLNCDRAFT_133906 [Chlorella variabilis]	--	--	--	--	--	--
comp10289_c0_seq1	293	gb|EFN60123.1|	expressed protein, partial [Chlorella variabilis]	--	--	GO:0004806; GO:0006629	--	--	IPR002921
comp10289_c1_seq1	669	gb|EFN60123.1|	expressed protein, partial [Chlorella variabilis]	--	--	GO:0004806; GO:0006629	--	--	IPR002921
comp10290_c1_seq1	1215	ref|XP_002508814.1|	chromodomain-containing protein [Micromonas sp. RCC299]	--	--	GO:0005634; GO:0016706	--	--	IPR000953; IPR005123; IPR016197; IPR023780; IPR027450
comp10290_c1_seq2	1104	ref|XP_002508814.1|	chromodomain-containing protein [Micromonas sp. RCC299]	--	--	GO:0005634; GO:0016706	--	--	IPR000953; IPR005123; IPR016197; IPR023780; IPR027450
comp10291_c1_seq1	2293	gb|EFN55145.1|	hypothetical protein CHLNCDRAFT_134232 [Chlorella variabilis]	K07052	--	GO:0016020	[R] COG1266 Predicted metal-dependent membrane protease	--	IPR003675
comp10291_c1_seq2	1527	gb|EIE27797.1|	hypothetical protein COCSUDRAFT_55779 [Coccomyxa subellipsoidea C-169]	K13348	--	GO:0016021	--	[R] KOG1944 Peroxisomal membrane protein MPV17 and related proteins	IPR007248
comp10291_c1_seq3	2105	gb|EFN55145.1|	hypothetical protein CHLNCDRAFT_134232 [Chlorella variabilis]	K07052	--	GO:0016020	[R] COG1266 Predicted metal-dependent membrane protease	--	IPR003675
comp10292_c0_seq1	1670	ref|XP_001702566.1|	predicted protein [Chlamydomonas reinhardtii]	--	--	GO:0004066; GO:0006529	--	--	IPR001962; IPR014729
comp10292_c0_seq2	1323	ref|XP_001702566.1|	predicted protein [Chlamydomonas reinhardtii]	--	--	GO:0004066; GO:0006529	--	--	IPR001962; IPR014729
comp10292_c0_seq3	1487	ref|XP_002955810.1|	hypothetical protein VOLCADRAFT_106960 [Volvox carteri f. nagariensis]	--	--	GO:0004066; GO:0004181; GO:0008270; GO:0006529; GO:0006508	--	--	IPR000834; IPR001962; IPR014729
comp10292_c0_seq4	1620	ref|XP_001702566.1|	predicted protein [Chlamydomonas reinhardtii]	--	--	GO:0004066; GO:0006529	[E] COG0367 Asparagine synthase (glutamine-hydrolyzing)	--	IPR001962; IPR014729
comp10292_c0_seq5	1456	ref|XP_001702566.1|	predicted protein [Chlamydomonas reinhardtii]	--	--	GO:0004066; GO:0006529	[E] COG0367 Asparagine synthase (glutamine-hydrolyzing)	--	IPR001962; IPR014729
comp10292_c0_seq6	1834	ref|XP_001702566.1|	predicted protein [Chlamydomonas reinhardtii]	--	--	GO:0004066; GO:0006529	--	--	IPR001962; IPR014729
comp10293_c0_seq1	940	ref|XP_001777020.1|	predicted protein [Physcomitrella patens subsp. patens]	--	--	GO:0005525; GO:0003924; GO:0006184	--	[J] KOG0468 U5 snRNP-specific protein	IPR000640; IPR000795; IPR004161; IPR005225; IPR005517; IPR009000; IPR009022; IPR014721; IPR020568; IPR027417
comp10293_c0_seq2	4067	gb|EIE24204.1|	P-loop containing nucleoside triphosphate hydrolase protein [Coccomyxa subellipsoidea C-169]	K12852	--	GO:0005525; GO:0003924; GO:0006184	[J] COG0480 Translation elongation factors (GTPases)	[J] KOG0468 U5 snRNP-specific protein	IPR000640; IPR000795; IPR004161; IPR005225; IPR005517; IPR009000; IPR009022; IPR014721; IPR020568; IPR027417
comp10293_c0_seq4	1546	gb|EFN52971.1|	hypothetical protein CHLNCDRAFT_137370 [Chlorella variabilis]	--	--	--	--	--	--
comp10294_c0_seq3	1125	ref|WP_016991357.1|	hypothetical protein [Flavobacterium sp. ACAM 123]	--	--	--	--	--	--
comp10294_c0_seq4	1166	ref|WP_016991357.1|	hypothetical protein [Flavobacterium sp. ACAM 123]	--	--	--	--	--	--
comp10295_c1_seq1	909	ref|XP_003082614.1|	Predicted pilin-like transcription factor (ISS) [Ostreococcus tauri]	--	--	GO:0033743	[O] COG0229 Conserved domain frequently associated with peptide methionine sulfoxide reductase	[O] KOG0856 Predicted pilin-like transcription factor	IPR002579; IPR011057
comp10295_c1_seq2	964	ref|WP_003566916.1|	methionine sulfoxide reductase [Rhizobium leguminosarum]	K07305	EC:1.8.4.12	--	[O] COG0229 Conserved domain frequently associated with peptide methionine sulfoxide reductase	[O] KOG0856 Predicted pilin-like transcription factor	--
comp10295_c1_seq3	1047	ref|XP_003082614.1|	Predicted pilin-like transcription factor (ISS) [Ostreococcus tauri]	--	--	GO:0033743	[O] COG0229 Conserved domain frequently associated with peptide methionine sulfoxide reductase	[O] KOG0856 Predicted pilin-like transcription factor	IPR002579; IPR011057
comp10295_c1_seq4	826	gb|ACH70611.1|	methionine sulfoxide reductase B [Ulva fasciata]	K07305	EC:1.8.4.12	GO:0033743	[O] COG0229 Conserved domain frequently associated with peptide methionine sulfoxide reductase	[O] KOG0856 Predicted pilin-like transcription factor	IPR002579; IPR011057
comp10297_c1_seq2	1958	gb|EIE26844.1|	hypothetical protein COCSUDRAFT_35261 [Coccomyxa subellipsoidea C-169]	--	--	GO:0030246; GO:0016758; GO:0009247; GO:0030259	[M] COG0707 UDP-N-acetylglucosamine:LPS N-acetylglucosamine transferase	--	IPR007235; IPR009695
comp10297_c1_seq3	2327	gb|EIE26844.1|	hypothetical protein COCSUDRAFT_35261 [Coccomyxa subellipsoidea C-169]	--	--	GO:0030246; GO:0016758; GO:0009247; GO:0030259	[M] COG0707 UDP-N-acetylglucosamine:LPS N-acetylglucosamine transferase	--	IPR007235; IPR009695
comp10297_c1_seq4	1756	gb|EIE26844.1|	hypothetical protein COCSUDRAFT_35261 [Coccomyxa subellipsoidea C-169]	K03715	EC:2.4.1.46	GO:0030246; GO:0016758; GO:0009247; GO:0030259	[M] COG0707 UDP-N-acetylglucosamine:LPS N-acetylglucosamine transferase	--	IPR007235; IPR009695
comp10297_c1_seq6	2151	gb|EIE26844.1|	hypothetical protein COCSUDRAFT_35261 [Coccomyxa subellipsoidea C-169]	--	--	GO:0030246; GO:0016758; GO:0009247; GO:0030259	[M] COG0707 UDP-N-acetylglucosamine:LPS N-acetylglucosamine transferase	--	IPR007235; IPR009695
comp10297_c1_seq7	1932	gb|EIE26844.1|	hypothetical protein COCSUDRAFT_35261 [Coccomyxa subellipsoidea C-169]	K03715	EC:2.4.1.46	GO:0030246; GO:0016758; GO:0009247; GO:0030259	[M] COG0707 UDP-N-acetylglucosamine:LPS N-acetylglucosamine transferase	--	IPR007235; IPR009695
comp10297_c1_seq8	2125	gb|EIE26844.1|	hypothetical protein COCSUDRAFT_35261 [Coccomyxa subellipsoidea C-169]	K03715	EC:2.4.1.46	GO:0030246; GO:0016758; GO:0009247; GO:0030259	[M] COG0707 UDP-N-acetylglucosamine:LPS N-acetylglucosamine transferase	--	IPR007235; IPR009695
comp10298_c0_seq1	715	ref|XP_002953523.1|	hypothetical protein VOLCADRAFT_94220 [Volvox carteri f. nagariensis]	--	--	--	--	--	IPR013024
comp10298_c0_seq2	653	ref|XP_002953523.1|	hypothetical protein VOLCADRAFT_94220 [Volvox carteri f. nagariensis]	--	--	--	--	--	IPR013024
comp10299_c0_seq1	398	gb|EFN58699.1|	hypothetical protein CHLNCDRAFT_140327 [Chlorella variabilis]	--	--	GO:0006950	--	--	IPR006015; IPR006016; IPR014729
comp10299_c1_seq1	531	gb|EFN52034.1|	hypothetical protein CHLNCDRAFT_54617 [Chlorella variabilis]	--	--	GO:0006950	--	--	IPR006016; IPR014729
comp10300_c0_seq1	1831	gb|EFN60006.1|	hypothetical protein CHLNCDRAFT_133173 [Chlorella variabilis]	K11353	--	GO:0005634; GO:0045892	--	[CD] KOG3300 NADH:ubiquinone oxidoreductase, B16.6 subunit/cell death-regulatory protein	IPR006942
comp10300_c0_seq2	1435	gb|EFN59668.1|	hypothetical protein CHLNCDRAFT_59533 [Chlorella variabilis]	K11353	--	--	--	[CD] KOG3300 NADH:ubiquinone oxidoreductase, B16.6 subunit/cell death-regulatory protein	IPR009346
comp10300_c1_seq2	2057	gb|EFN60006.1|	hypothetical protein CHLNCDRAFT_133173 [Chlorella variabilis]	K15181	--	GO:0005634; GO:0045892	--	--	IPR006942
comp10301_c0_seq1	698	gb|EFN59661.1|	hypothetical protein CHLNCDRAFT_49457 [Chlorella variabilis]	--	--	--	--	[S] KOG3269 Predicted membrane protein	IPR008506
comp10301_c0_seq2	692	gb|EFN59661.1|	hypothetical protein CHLNCDRAFT_49457 [Chlorella variabilis]	--	--	--	--	[S] KOG3269 Predicted membrane protein	IPR008506
comp10301_c0_seq3	978	gb|EFN59661.1|	hypothetical protein CHLNCDRAFT_49457 [Chlorella variabilis]	--	--	--	--	[S] KOG3269 Predicted membrane protein	IPR008506
comp10303_c0_seq2	1355	gb|EFN52407.1|	hypothetical protein CHLNCDRAFT_58868 [Chlorella variabilis]	--	--	--	--	--	IPR006212; IPR009030
comp10303_c0_seq3	1660	gb|EFN52407.1|	hypothetical protein CHLNCDRAFT_58868 [Chlorella variabilis]	--	--	--	--	--	IPR006212; IPR009030
comp10304_c0_seq1	1238	ref|XP_002946076.1|	hypothetical protein VOLCADRAFT_109540 [Volvox carteri f. nagariensis]	--	--	GO:0004401; GO:0046854	[G] COG0483 Archaeal fructose-1,6-bisphosphatase and related enzymes of inositol monophosphatase family	[G] KOG2951 Inositol monophosphatase	IPR000760; IPR011809; IPR020583
comp10304_c0_seq2	362	gb|EFN53278.1|	hypothetical protein CHLNCDRAFT_58575 [Chlorella variabilis]	--	--	GO:0046854	--	--	IPR000760
comp10304_c0_seq4	1426	ref|XP_001697223.1|	hypothetical protein CHLREDRAFT_205880 [Chlamydomonas reinhardtii]	--	--	GO:0004401; GO:0046854	[G] COG0483 Archaeal fructose-1,6-bisphosphatase and related enzymes of inositol monophosphatase family	[G] KOG2951 Inositol monophosphatase	IPR000760; IPR011809; IPR020583
comp10305_c0_seq1	304	gb|EFN52906.1|	hypothetical protein CHLNCDRAFT_138471 [Chlorella variabilis]	--	--	GO:0009055; GO:0020037; GO:0005506; GO:0004497; GO:0016705	--	--	IPR001128; IPR002401; IPR017972
comp10305_c1_seq1	2013	gb|EFN52906.1|	hypothetical protein CHLNCDRAFT_138471 [Chlorella variabilis]	--	--	GO:0009055; GO:0020037; GO:0005506; GO:0004497; GO:0016705	[Q] COG2124 Cytochrome P450	[QI] KOG0157 Cytochrome P450 CYP4/CYP19/CYP26 subfamilies	IPR001128; IPR002401; IPR017972
comp10305_c1_seq2	1790	gb|EFN52906.1|	hypothetical protein CHLNCDRAFT_138471 [Chlorella variabilis]	--	--	GO:0009055; GO:0020037; GO:0005506; GO:0004497; GO:0016705	[Q] COG2124 Cytochrome P450	[QI] KOG0157 Cytochrome P450 CYP4/CYP19/CYP26 subfamilies	IPR001128; IPR002401; IPR017972
comp10305_c1_seq3	1848	gb|AGK38423.1|	CYP97B1 [Parachlorella kessleri]	--	--	--	[Q] COG2124 Cytochrome P450	[QI] KOG0157 Cytochrome P450 CYP4/CYP19/CYP26 subfamilies	IPR001128; IPR002401; IPR017972
comp10305_c1_seq4	1625	gb|AGK38423.1|	CYP97B1 [Parachlorella kessleri]	--	--	--	[Q] COG2124 Cytochrome P450	[QI] KOG0157 Cytochrome P450 CYP4/CYP19/CYP26 subfamilies	IPR001128; IPR002401; IPR017972
comp1030590_c0_seq1	228	emb|CBI29557.3|	unnamed protein product [Vitis vinifera]	--	--	--	--	[P] KOG0047 Catalase	--
comp10306_c0_seq1	1457	gb|EFN55909.1|	hypothetical protein CHLNCDRAFT_52181 [Chlorella variabilis]	--	--	--	--	[S] KOG3931 Uncharacterized conserved protein	IPR006640
comp10306_c0_seq2	1021	gb|EFN55909.1|	hypothetical protein CHLNCDRAFT_52181 [Chlorella variabilis]	--	--	--	--	[S] KOG3931 Uncharacterized conserved protein	IPR006640
comp10306_c0_seq3	1286	gb|EFN55909.1|	hypothetical protein CHLNCDRAFT_52181 [Chlorella variabilis]	--	--	--	--	[S] KOG3931 Uncharacterized conserved protein	IPR006640
comp10306_c0_seq4	850	gb|EFN55909.1|	hypothetical protein CHLNCDRAFT_52181 [Chlorella variabilis]	--	--	--	--	[S] KOG3931 Uncharacterized conserved protein	IPR006640
comp10308_c0_seq1	1595	gb|EIE23385.1|	hypothetical protein COCSUDRAFT_41642 [Coccomyxa subellipsoidea C-169]	--	--	--	[L] COG5260 DNA polymerase sigma	[D] KOG2277 S-M checkpoint control protein CID1 and related nucleotidyltransferases	--
comp10308_c0_seq2	1822	gb|EIE23385.1|	hypothetical protein COCSUDRAFT_41642 [Coccomyxa subellipsoidea C-169]	--	--	--	[L] COG5260 DNA polymerase sigma	[D] KOG2277 S-M checkpoint control protein CID1 and related nucleotidyltransferases	--
comp10308_c0_seq3	1710	gb|EIE23385.1|	hypothetical protein COCSUDRAFT_41642 [Coccomyxa subellipsoidea C-169]	--	--	--	[L] COG5260 DNA polymerase sigma	[D] KOG2277 S-M checkpoint control protein CID1 and related nucleotidyltransferases	--
comp10308_c0_seq4	1937	gb|EIE23385.1|	hypothetical protein COCSUDRAFT_41642 [Coccomyxa subellipsoidea C-169]	--	--	--	[L] COG5260 DNA polymerase sigma	[D] KOG2277 S-M checkpoint control protein CID1 and related nucleotidyltransferases	--
comp10310_c0_seq1	1145	gb|EFN55267.1|	hypothetical protein CHLNCDRAFT_35508 [Chlorella variabilis]	--	--	GO:0003725	[J] COG0009 Putative translation factor (SUA5)	[J] KOG3051 RNA binding/translational regulation protein of the SUA5 family	IPR006070; IPR017945
comp10310_c0_seq2	753	gb|EFN55267.1|	hypothetical protein CHLNCDRAFT_35508 [Chlorella variabilis]	--	--	GO:0003725	--	[J] KOG3051 RNA binding/translational regulation protein of the SUA5 family	IPR006070; IPR017945
comp10311_c1_seq1	971	gb|EFN53260.1|	hypothetical protein CHLNCDRAFT_137186 [Chlorella variabilis]	--	--	GO:0003913; GO:0006281	--	[LT] KOG0133 Deoxyribodipyrimidine photolyase/cryptochrome	IPR005101
comp10311_c1_seq2	1410	gb|EFN59149.1|	hypothetical protein CHLNCDRAFT_56756 [Chlorella variabilis]	--	--	GO:0003913; GO:0006281	[L] COG0415 Deoxyribodipyrimidine photolyase	[LT] KOG0133 Deoxyribodipyrimidine photolyase/cryptochrome	IPR005101; IPR006050; IPR014729
comp10311_c1_seq3	1319	gb|EFN59149.1|	hypothetical protein CHLNCDRAFT_56756 [Chlorella variabilis]	--	--	GO:0003913; GO:0006281	--	[LT] KOG0133 Deoxyribodipyrimidine photolyase/cryptochrome	IPR005101; IPR006050; IPR014729
comp10311_c1_seq4	538	gb|EFN59149.1|	hypothetical protein CHLNCDRAFT_56756 [Chlorella variabilis]	--	--	GO:0003913; GO:0006281	--	[LT] KOG0133 Deoxyribodipyrimidine photolyase/cryptochrome	IPR005101; IPR006050; IPR014729
comp10313_c0_seq2	2173	gb|EFN55756.1|	hypothetical protein CHLNCDRAFT_134110 [Chlorella variabilis]	--	--	--	--	--	--
comp10313_c0_seq4	415	gb|EFN55756.1|	hypothetical protein CHLNCDRAFT_134110 [Chlorella variabilis]	--	--	--	--	--	--
comp10314_c0_seq3	2321	ref|XP_001701689.1|	flagellar associated protein [Chlamydomonas reinhardtii]	--	--	--	--	--	--
comp10315_c0_seq1	3060	gb|EFN52648.1|	hypothetical protein CHLNCDRAFT_14993, partial [Chlorella variabilis]	K13628	--	GO:0051536; GO:0005198; GO:0016226	[S] COG0316 Uncharacterized conserved protein	[P] KOG1120 Fe-S cluster biosynthesis protein ISA1 (contains a HesB-like domain)	IPR000361; IPR016092; IPR017870
comp10315_c1_seq1	1655	gb|EFN52560.1|	hypothetical protein CHLNCDRAFT_138545 [Chlorella variabilis]	--	--	--	--	--	IPR019410
comp10315_c1_seq3	1485	gb|EFN52560.1|	hypothetical protein CHLNCDRAFT_138545 [Chlorella variabilis]	--	--	--	--	--	IPR019410
comp10315_c2_seq1	1217	ref|XP_001317953.1|	espin [Trichomonas vaginalis G3]	--	--	--	[R] COG0666 FOG: Ankyrin repeat	[M] KOG4177 Ankyrin	IPR002110; IPR020683
comp10315_c2_seq4	2173	gb|EIE20348.1|	hypothetical protein COCSUDRAFT_83548 [Coccomyxa subellipsoidea C-169]	--	--	--	[R] COG0666 FOG: Ankyrin repeat	[M] KOG4177 Ankyrin	IPR002110; IPR020683
comp10316_c0_seq2	1693	gb|EFN56047.1|	hypothetical protein CHLNCDRAFT_145496 [Chlorella variabilis]	K00083	EC:1.1.1.195	GO:0016491; GO:0008270	[R] COG1064 Zn-dependent alcohol dehydrogenases	[Q] KOG0023 Alcohol dehydrogenase, class V	IPR002085; IPR002328; IPR011032; IPR013149; IPR013154; IPR016040
comp10317_c0_seq1	2057	ref|NP_045781.1|	ATP synthase CF1 alpha subunit [Chlorella vulgaris]	K02111	EC:3.6.3.14	GO:0009535; GO:0045261; GO:0005524; GO:0046933; GO:0046961; GO:0015991; GO:0042777	[C] COG0056 F0F1-type ATP synthase, alpha subunit	[C] KOG1353 F0F1-type ATP synthase, alpha subunit	IPR000194; IPR000793; IPR004100; IPR005294; IPR020003; IPR023366; IPR027417
comp10317_c1_seq1	1735	ref|YP_004347818.1|	CF0 subunit I of ATP synthase [Chlorella variabilis]	K02110	EC:3.6.3.14	GO:0016021; GO:0005886; GO:0009536; GO:0045263; GO:0046933; GO:0042777	[C] COG0636 F0F1-type ATP synthase, subunit c/Archaeal/vacuolar-type H+-ATPase, subunit K	[C] KOG0232 Vacuolar H+-ATPase V0 sector, subunits c/c'	IPR002146
comp10320_c0_seq1	2029	ref|XP_001031741.2|	Histidine acid phosphatase family protein [Tetrahymena thermophila]	--	--	GO:0003993	--	--	IPR000560; IPR000742; IPR006212; IPR009030
comp10321_c0_seq1	5454	gb|EFN56189.1|	hypothetical protein CHLNCDRAFT_22200 [Chlorella variabilis]	K01853	EC:5.4.99.8	GO:0016866; GO:0008152	[I] COG1657 Squalene cyclase	[I] KOG0497 Oxidosqualene-lanosterol cyclase and related proteins	IPR001330; IPR002365; IPR008930; IPR018333
comp10321_c0_seq3	5127	gb|EFN56189.1|	hypothetical protein CHLNCDRAFT_22200 [Chlorella variabilis]	K01853	EC:5.4.99.8	GO:0016866; GO:0008152	[I] COG1657 Squalene cyclase	[I] KOG0497 Oxidosqualene-lanosterol cyclase and related proteins	IPR001330; IPR002365; IPR008930; IPR018333
comp10321_c0_seq4	2465	gb|EFN56188.1|	hypothetical protein CHLNCDRAFT_48744 [Chlorella variabilis]	K07238	--	GO:0016020; GO:0046873	[P] COG0428 Predicted divalent heavy-metal cations transporter	[P] KOG2474 Zinc transporter and related ZIP domain-containing proteins	IPR003689
comp10321_c0_seq5	5778	gb|EFN56189.1|	hypothetical protein CHLNCDRAFT_22200 [Chlorella variabilis]	K01853	EC:5.4.99.8	GO:0016866; GO:0008152	[I] COG1657 Squalene cyclase	[I] KOG0497 Oxidosqualene-lanosterol cyclase and related proteins	IPR001330; IPR002365; IPR008930; IPR018333
comp10322_c0_seq1	707	gb|EFN53298.1|	hypothetical protein CHLNCDRAFT_136960 [Chlorella variabilis]	--	--	GO:0016301; GO:0046474; GO:0016310	--	[M] KOG2686 Choline kinase	IPR011009
comp10322_c0_seq2	905	gb|EFN53298.1|	hypothetical protein CHLNCDRAFT_136960 [Chlorella variabilis]	--	--	GO:0016301; GO:0046474; GO:0016310	--	[M] KOG2686 Choline kinase	IPR011009
comp10322_c1_seq1	562	gb|EFN53298.1|	hypothetical protein CHLNCDRAFT_136960 [Chlorella variabilis]	--	--	GO:0016301; GO:0046474; GO:0016310	--	[M] KOG2686 Choline kinase	IPR011009
comp10322_c2_seq1	846	gb|EFN53298.1|	hypothetical protein CHLNCDRAFT_136960 [Chlorella variabilis]	--	--	GO:0016301; GO:0046474; GO:0016310	--	--	IPR011009
comp10323_c0_seq7	6671	gb|EFN59471.1|	expressed protein [Chlorella variabilis]	K16275	EC:6.3.2.19	--	--	--	--
comp10323_c0_seq8	6532	gb|EFN59471.1|	expressed protein [Chlorella variabilis]	--	--	--	--	--	--
comp10324_c0_seq1	730	gb|EFN60150.1|	hypothetical protein CHLNCDRAFT_133577 [Chlorella variabilis]	--	--	GO:0004143; GO:0035556; GO:0007205	--	[IT] KOG1169 Diacylglycerol kinase	IPR000756; IPR001206; IPR002219; IPR016064; IPR019786
comp10324_c1_seq1	3816	gb|EFN59827.1|	expressed protein [Chlorella variabilis]	K00901	EC:2.7.1.107	--	--	[IT] KOG1169 Diacylglycerol kinase	--
comp10324_c1_seq2	3548	gb|EFN60150.1|	hypothetical protein CHLNCDRAFT_133577 [Chlorella variabilis]	K00901	EC:2.7.1.107	GO:0004143; GO:0035556; GO:0007205	--	[IT] KOG1169 Diacylglycerol kinase	IPR000756; IPR001206; IPR002219; IPR016064; IPR019786
comp10325_c0_seq1	1512	gb|EFN57694.1|	hypothetical protein CHLNCDRAFT_142893 [Chlorella variabilis]	--	--	--	--	[S] KOG4539 Uncharacterized conserved protein	IPR018786
comp10326_c0_seq1	2159	gb|EFN51761.1|	hypothetical protein CHLNCDRAFT_32868 [Chlorella variabilis]	--	--	GO:0019898; GO:0009654; GO:0005509; GO:0015979; GO:0042549	--	--	IPR002628; IPR011250
comp10326_c0_seq2	1784	gb|EFN55815.1|	hypothetical protein CHLNCDRAFT_22722 [Chlorella variabilis]	--	--	GO:0019898; GO:0009654; GO:0005509; GO:0015979; GO:0042549	--	--	IPR002628; IPR011250
comp10326_c0_seq5	2038	gb|EFN51761.1|	hypothetical protein CHLNCDRAFT_32868 [Chlorella variabilis]	--	--	GO:0019898; GO:0009654; GO:0005509; GO:0015979; GO:0042549	--	--	IPR002628; IPR011250
comp10327_c0_seq1	2215	gb|EFN59337.1|	hypothetical protein CHLNCDRAFT_8480, partial [Chlorella variabilis]	--	--	GO:0005524; GO:0017111	[O] COG0464 ATPases of the AAA+ class	[O] KOG0744 AAA+-type ATPase	IPR003593; IPR003959; IPR003960; IPR027417
comp10327_c1_seq1	702	gb|EFN56282.1|	hypothetical protein CHLNCDRAFT_145162 [Chlorella variabilis]	--	--	--	--	--	IPR005114
comp10327_c1_seq2	2428	gb|EFN56281.1|	hypothetical protein CHLNCDRAFT_145161 [Chlorella variabilis]	K10756	--	GO:0005524; GO:0003677; GO:0017111; GO:0006260	[L] COG0470 ATPase involved in DNA replication	[L] KOG0990 Replication factor C, subunit RFC5	IPR003593; IPR003959; IPR008921; IPR013748; IPR027417
comp10327_c1_seq3	2294	gb|EFN56281.1|	hypothetical protein CHLNCDRAFT_145161 [Chlorella variabilis]	K10756	--	GO:0005524; GO:0003677; GO:0017111; GO:0006260	[L] COG0470 ATPase involved in DNA replication	[L] KOG0990 Replication factor C, subunit RFC5	IPR003593; IPR003959; IPR008921; IPR013748; IPR027417
comp10329_c0_seq1	2198	gb|EFN57730.1|	hypothetical protein CHLNCDRAFT_21393 [Chlorella variabilis]	--	--	GO:0016788; GO:0006629	[R] COG4240 Predicted kinase	[I] KOG3035 Isoamyl acetate-hydrolyzing esterase	IPR001087; IPR013831
comp10329_c0_seq2	2005	gb|EFN57470.1|	hypothetical protein CHLNCDRAFT_30404 [Chlorella variabilis]	K15918	EC:2.7.1.31	--	[R] COG4240 Predicted kinase	[R] KOG2878 Predicted kinase	IPR027417
comp10329_c1_seq1	653	gb|EIE22379.1|	P-loop containing nucleoside triphosphate hydrolase protein [Coccomyxa subellipsoidea C-169]	--	--	GO:0005524; GO:0016787; GO:0016301	--	[R] KOG2878 Predicted kinase	IPR006083; IPR027417
comp10330_c0_seq1	1411	gb|EGZ26430.1|	hypothetical protein PHYSODRAFT_312452 [Phytophthora sojae]	--	--	--	--	--	IPR005502
comp10330_c0_seq4	1059	gb|EFN51316.1|	hypothetical protein CHLNCDRAFT_141287 [Chlorella variabilis]	--	--	--	--	--	IPR005502
comp10330_c0_seq5	1713	gb|EFN51316.1|	hypothetical protein CHLNCDRAFT_141287 [Chlorella variabilis]	--	--	--	--	--	IPR005502
comp10330_c0_seq6	1566	gb|EFN51316.1|	hypothetical protein CHLNCDRAFT_141287 [Chlorella variabilis]	--	--	--	--	--	IPR005502
comp10330_c0_seq7	1558	gb|EGZ26430.1|	hypothetical protein PHYSODRAFT_312452 [Phytophthora sojae]	--	--	--	--	--	IPR005502
comp10332_c0_seq1	622	gb|EFN54554.1|	hypothetical protein CHLNCDRAFT_14451, partial [Chlorella variabilis]	--	--	GO:0003824; GO:0008152	[FGR] COG0537 Diadenosine tetraphosphate (Ap4A) hydrolase and other HIT family hydrolases	--	IPR001310; IPR011146
comp10332_c0_seq4	869	gb|EFN54554.1|	hypothetical protein CHLNCDRAFT_14451, partial [Chlorella variabilis]	--	--	GO:0003824; GO:0008152	[FGR] COG0537 Diadenosine tetraphosphate (Ap4A) hydrolase and other HIT family hydrolases	--	IPR001310; IPR011146
comp10332_c0_seq5	695	gb|EFN54554.1|	hypothetical protein CHLNCDRAFT_14451, partial [Chlorella variabilis]	--	--	GO:0003824; GO:0008152	[FGR] COG0537 Diadenosine tetraphosphate (Ap4A) hydrolase and other HIT family hydrolases	--	IPR001310; IPR011146
comp10334_c0_seq1	3426	gb|EIE22718.1|	WD40 repeat-like protein [Coccomyxa subellipsoidea C-169]	--	--	--	[R] COG2319 FOG: WD40 repeat	[R] KOG0288 WD40 repeat protein TipD	IPR001680; IPR013923; IPR015943; IPR017986; IPR019775; IPR020472
comp10334_c0_seq2	3628	gb|EIE22718.1|	WD40 repeat-like protein [Coccomyxa subellipsoidea C-169]	--	--	--	[R] COG2319 FOG: WD40 repeat	[R] KOG0288 WD40 repeat protein TipD	IPR001680; IPR013923; IPR015943; IPR017986; IPR019775; IPR020472
comp10334_c0_seq3	2743	gb|EFN55745.1|	expressed protein [Chlorella variabilis]	--	--	--	--	--	IPR001763
comp10334_c0_seq5	3346	gb|EIE22718.1|	WD40 repeat-like protein [Coccomyxa subellipsoidea C-169]	--	--	--	[R] COG2319 FOG: WD40 repeat	[R] KOG0288 WD40 repeat protein TipD	IPR001680; IPR013923; IPR015943; IPR017986; IPR019775; IPR020472
comp10334_c0_seq6	3144	gb|EIE22718.1|	WD40 repeat-like protein [Coccomyxa subellipsoidea C-169]	--	--	--	[R] COG2319 FOG: WD40 repeat	[R] KOG0288 WD40 repeat protein TipD	IPR001680; IPR013923; IPR015943; IPR017986; IPR019775; IPR020472
comp10336_c0_seq1	2689	ref|XP_002953451.1|	hypothetical protein VOLCADRAFT_43315 [Volvox carteri f. nagariensis]	K01866	EC:6.1.1.1	GO:0005737; GO:0005524; GO:0004831; GO:0006418	[J] COG0162 Tyrosyl-tRNA synthetase	[J] KOG2144 Tyrosyl-tRNA synthetase, cytoplasmic	IPR002305; IPR014729; IPR023617
comp10337_c0_seq4	3842	gb|EFN52382.1|	hypothetical protein CHLNCDRAFT_58851 [Chlorella variabilis]	--	--	GO:0016787	--	--	IPR001279; IPR011047; IPR018391; IPR027295
comp10338_c0_seq1	1507	ref|XP_001701180.1|	peptidyl-prolyl cis-trans isomerase, FKBP-type [Chlamydomonas reinhardtii]	--	--	GO:0016020; GO:0005528; GO:0003755; GO:0006457	--	--	IPR001179; IPR023566
comp10338_c0_seq2	1252	ref|XP_001701180.1|	peptidyl-prolyl cis-trans isomerase, FKBP-type [Chlamydomonas reinhardtii]	--	--	GO:0016020; GO:0005528; GO:0003755; GO:0006457	--	[O] KOG0552 FKBP-type peptidyl-prolyl cis-trans isomerase	IPR001179; IPR023566
comp10338_c0_seq3	910	ref|XP_002956796.1|	hypothetical protein VOLCADRAFT_121571 [Volvox carteri f. nagariensis]	--	--	GO:0003755; GO:0006457; GO:0000413	[O] COG0545 FKBP-type peptidyl-prolyl cis-trans isomerases 1	[O] KOG0552 FKBP-type peptidyl-prolyl cis-trans isomerase	IPR001179; IPR023566
comp10338_c0_seq4	1286	ref|XP_002956796.1|	hypothetical protein VOLCADRAFT_121571 [Volvox carteri f. nagariensis]	--	--	GO:0003755; GO:0006457; GO:0000413	--	[O] KOG0552 FKBP-type peptidyl-prolyl cis-trans isomerase	IPR001179; IPR023566
comp10338_c0_seq5	1473	ref|XP_002956796.1|	hypothetical protein VOLCADRAFT_121571 [Volvox carteri f. nagariensis]	--	--	GO:0003755; GO:0006457; GO:0000413	--	--	IPR001179; IPR023566
comp10338_c0_seq6	1849	ref|XP_001701180.1|	peptidyl-prolyl cis-trans isomerase, FKBP-type [Chlamydomonas reinhardtii]	--	--	GO:0016020; GO:0005528; GO:0003755; GO:0006457	--	--	IPR001179; IPR023566
comp10338_c0_seq7	1628	ref|XP_001701180.1|	peptidyl-prolyl cis-trans isomerase, FKBP-type [Chlamydomonas reinhardtii]	--	--	GO:0016020; GO:0005528; GO:0003755; GO:0006457	--	[O] KOG0552 FKBP-type peptidyl-prolyl cis-trans isomerase	IPR001179; IPR023566
comp10338_c0_seq8	1131	ref|XP_002956796.1|	hypothetical protein VOLCADRAFT_121571 [Volvox carteri f. nagariensis]	--	--	GO:0003755; GO:0006457; GO:0000413	--	--	IPR001179; IPR023566
comp1033994_c0_seq1	436	gb|ABV02030.1|	ADP-glucose pyrophosphorylase small subunit [Nicotiana langsdorffii x Nicotiana sanderae]	--	--	GO:0009507; GO:0008878; GO:0005978; GO:0019252	[G] COG0448 ADP-glucose pyrophosphorylase	[M] KOG1322 GDP-mannose pyrophosphorylase/mannose-1-phosphate guanylyltransferase	IPR005835; IPR005836; IPR011004; IPR011831
comp10340_c0_seq1	879	gb|EIE23993.1|	alcohol dehydrogenase [Coccomyxa subellipsoidea C-169]	K00344	EC:1.6.5.5	GO:0016491; GO:0008270	[CR] COG0604 NADPH:quinone reductase and related Zn-dependent oxidoreductases	[CR] KOG1198 Zinc-binding oxidoreductase	IPR002085; IPR002364; IPR011032; IPR013154; IPR016040
comp10340_c0_seq4	554	ref|WP_003386785.1|	alcohol dehydrogenase zinc-binding domain-containing protein [Brevibacillus borstelensis]	--	--	--	--	--	--
comp10340_c0_seq5	473	gb|EIE23993.1|	alcohol dehydrogenase [Coccomyxa subellipsoidea C-169]	--	--	GO:0016491; GO:0008270	--	--	IPR002085; IPR002364; IPR011032; IPR013154; IPR016040
comp10340_c0_seq6	566	ref|WP_003386785.1|	alcohol dehydrogenase zinc-binding domain-containing protein [Brevibacillus borstelensis]	--	--	--	--	--	--
comp10340_c0_seq7	461	gb|EIE23993.1|	alcohol dehydrogenase [Coccomyxa subellipsoidea C-169]	--	--	GO:0016491; GO:0008270	--	--	IPR002085; IPR002364; IPR011032; IPR013154; IPR016040
comp10340_c0_seq8	972	ref|WP_018383700.1|	hypothetical protein [Streptomyces vitaminophilus]	K00344	EC:1.6.5.5	--	[CR] COG0604 NADPH:quinone reductase and related Zn-dependent oxidoreductases	[CR] KOG1198 Zinc-binding oxidoreductase	--
comp10342_c1_seq1	494	gb|EFN55351.1|	hypothetical protein CHLNCDRAFT_134372 [Chlorella variabilis]	--	--	GO:0030915; GO:0006281	--	--	IPR011513
comp10342_c1_seq2	1180	gb|EFN55351.1|	hypothetical protein CHLNCDRAFT_134372 [Chlorella variabilis]	--	--	GO:0030915; GO:0006281	--	--	IPR011513
comp10342_c1_seq3	962	gb|EFN55351.1|	hypothetical protein CHLNCDRAFT_134372 [Chlorella variabilis]	--	--	GO:0030915; GO:0006281	--	--	IPR011513
comp10345_c0_seq1	2977	gb|EFN54580.1|	hypothetical protein CHLNCDRAFT_135407 [Chlorella variabilis]	--	--	--	--	--	IPR009030
comp10345_c0_seq2	2573	gb|EFN54580.1|	hypothetical protein CHLNCDRAFT_135407 [Chlorella variabilis]	--	--	--	--	--	IPR009030
comp10345_c0_seq4	2792	gb|EFN54580.1|	hypothetical protein CHLNCDRAFT_135407 [Chlorella variabilis]	--	--	--	--	--	IPR009030
comp10345_c0_seq6	2758	gb|EFN54580.1|	hypothetical protein CHLNCDRAFT_135407 [Chlorella variabilis]	--	--	--	--	--	IPR009030
comp10346_c0_seq1	856	gb|EFN52929.1|	hypothetical protein CHLNCDRAFT_137260 [Chlorella variabilis]	--	--	--	--	--	IPR002110; IPR020683
comp10350_c0_seq1	1835	gb|EFN57851.1|	hypothetical protein CHLNCDRAFT_143308 [Chlorella variabilis]	--	--	GO:0051287; GO:0016616	[CHR] COG1052 Lactate dehydrogenase and related dehydrogenases	[C] KOG0069 Glyoxylate/hydroxypyruvate reductase (D-isomer-specific 2-hydroxy acid dehydrogenase superfamily)	IPR006139; IPR006140; IPR016040
comp10350_c0_seq2	2172	gb|EFN57851.1|	hypothetical protein CHLNCDRAFT_143308 [Chlorella variabilis]	--	--	GO:0051287; GO:0016616	[HE] COG0111 Phosphoglycerate dehydrogenase and related dehydrogenases	[C] KOG0069 Glyoxylate/hydroxypyruvate reductase (D-isomer-specific 2-hydroxy acid dehydrogenase superfamily)	IPR006139; IPR006140; IPR016040
comp10350_c0_seq3	2034	gb|EFN57851.1|	hypothetical protein CHLNCDRAFT_143308 [Chlorella variabilis]	--	--	GO:0051287; GO:0016616	[HE] COG0111 Phosphoglycerate dehydrogenase and related dehydrogenases	[C] KOG0069 Glyoxylate/hydroxypyruvate reductase (D-isomer-specific 2-hydroxy acid dehydrogenase superfamily)	IPR006139; IPR006140; IPR016040
comp10351_c0_seq1	1286	gb|EFN52652.1|	hypothetical protein CHLNCDRAFT_26510, partial [Chlorella variabilis]	--	--	GO:0004867	--	[O] KOG4597 Serine proteinase inhibitor (KU family) with thrombospondin repeats	IPR002223; IPR020901
comp10351_c0_seq2	1653	gb|EFN52652.1|	hypothetical protein CHLNCDRAFT_26510, partial [Chlorella variabilis]	--	--	GO:0004867	--	--	IPR002223; IPR020901
comp10352_c0_seq1	538	gb|EFN59162.1|	hypothetical protein CHLNCDRAFT_138027 [Chlorella variabilis]	--	--	--	--	--	IPR018960
comp10352_c1_seq1	1444	gb|EFN59571.1|	hypothetical protein CHLNCDRAFT_56434 [Chlorella variabilis]	--	--	--	--	--	--
comp10358_c0_seq1	1346	ref|XP_001690110.1|	predicted protein [Chlamydomonas reinhardtii]	--	--	GO:0008818; GO:0009236	--	--	IPR003805
comp10358_c0_seq3	1185	ref|XP_001690110.1|	predicted protein [Chlamydomonas reinhardtii]	--	--	GO:0008818; GO:0009236	[H] COG0368 Cobalamin-5-phosphate synthase	--	IPR003805
comp10359_c1_seq1	1157	gb|EFN59432.1|	expressed protein [Chlorella variabilis]	--	--	--	--	--	--
comp10359_c1_seq2	984	gb|EFN59432.1|	expressed protein [Chlorella variabilis]	--	--	--	--	--	--
comp10361_c0_seq2	3384	gb|EFN51818.1|	hypothetical protein CHLNCDRAFT_59780 [Chlorella variabilis]	K01519	EC:3.6.1.19	--	[F] COG0127 Xanthosine triphosphate pyrophosphatase	[G] KOG1203 Predicted dehydrogenase	IPR008030; IPR008979; IPR013857; IPR016040
comp10361_c0_seq4	3587	gb|EFN51818.1|	hypothetical protein CHLNCDRAFT_59780 [Chlorella variabilis]	--	--	--	[F] COG0127 Xanthosine triphosphate pyrophosphatase	[G] KOG1203 Predicted dehydrogenase	IPR008030; IPR008979; IPR013857; IPR016040
comp10363_c0_seq2	725	gb|EFN56616.1|	hypothetical protein CHLNCDRAFT_144382 [Chlorella variabilis]	--	--	--	--	[U] KOG3103 Rab GTPase interacting factor, Golgi membrane protein	--
comp10363_c0_seq3	632	gb|EFN56616.1|	hypothetical protein CHLNCDRAFT_144382 [Chlorella variabilis]	--	--	--	--	--	--
comp10363_c0_seq4	983	gb|EFN56616.1|	hypothetical protein CHLNCDRAFT_144382 [Chlorella variabilis]	--	--	--	--	[U] KOG3103 Rab GTPase interacting factor, Golgi membrane protein	--
comp10364_c0_seq1	644	gb|EIE22673.1|	acyl-CoA dehydrogenase NM domain-like protein [Coccomyxa subellipsoidea C-169]	--	--	GO:0003995; GO:0050660	[I] COG1960 Acyl-CoA dehydrogenases	[EI] KOG0141 Isovaleryl-CoA dehydrogenase	IPR006089; IPR006091; IPR009075; IPR009100; IPR013786
comp10364_c0_seq2	788	gb|EIE22673.1|	acyl-CoA dehydrogenase NM domain-like protein [Coccomyxa subellipsoidea C-169]	--	--	GO:0003995; GO:0050660	[I] COG1960 Acyl-CoA dehydrogenases	[EI] KOG0141 Isovaleryl-CoA dehydrogenase	IPR006089; IPR006091; IPR009075; IPR009100; IPR013786
comp10364_c0_seq3	566	ref|XP_001778675.1|	predicted protein [Physcomitrella patens subsp. patens]	--	--	GO:0003995; GO:0050660	[I] COG1960 Acyl-CoA dehydrogenases	[EI] KOG0141 Isovaleryl-CoA dehydrogenase	IPR006089; IPR006091; IPR009075; IPR009100; IPR013786
comp10365_c0_seq1	991	gb|EFN51241.1|	hypothetical protein CHLNCDRAFT_141260 [Chlorella variabilis]	--	--	GO:0005524; GO:0016301	--	--	IPR006204; IPR014721; IPR020568
comp10365_c0_seq2	1553	gb|EFN51241.1|	hypothetical protein CHLNCDRAFT_141260 [Chlorella variabilis]	--	--	GO:0005524; GO:0016301	--	--	IPR006204; IPR014721; IPR020568
comp10365_c0_seq3	1292	gb|EFN51241.1|	hypothetical protein CHLNCDRAFT_141260 [Chlorella variabilis]	--	--	GO:0005524; GO:0016301	--	--	IPR006204; IPR014721; IPR020568
comp10365_c0_seq4	730	gb|EFN51241.1|	hypothetical protein CHLNCDRAFT_141260 [Chlorella variabilis]	--	--	GO:0005524; GO:0016301	--	--	IPR006204; IPR014721; IPR020568
comp10366_c3_seq1	1836	gb|EFN58998.1|	hypothetical protein CHLNCDRAFT_137643 [Chlorella variabilis]	--	--	GO:0004221; GO:0006511	--	--	IPR001394
comp10367_c0_seq1	1579	gb|EFN56093.1|	hypothetical protein CHLNCDRAFT_145623 [Chlorella variabilis]	--	--	GO:0005634; GO:0003677	--	--	IPR004333
comp10368_c0_seq2	1406	gb|EFN56979.1|	hypothetical protein CHLNCDRAFT_143576 [Chlorella variabilis]	--	--	--	--	--	IPR012942
comp10368_c0_seq3	1265	gb|EFN56979.1|	hypothetical protein CHLNCDRAFT_143576 [Chlorella variabilis]	--	--	--	--	[S] KOG3131 Uncharacterized conserved protein	IPR012942
comp10368_c0_seq4	1219	gb|EFN56979.1|	hypothetical protein CHLNCDRAFT_143576 [Chlorella variabilis]	--	--	--	--	[S] KOG3131 Uncharacterized conserved protein	IPR012942
comp10368_c0_seq6	1360	gb|EFN56979.1|	hypothetical protein CHLNCDRAFT_143576 [Chlorella variabilis]	--	--	--	--	--	IPR012942
comp10372_c0_seq1	585	gb|EFN58797.1|	hypothetical protein CHLNCDRAFT_140584 [Chlorella variabilis]	--	--	--	--	--	IPR008537
comp10372_c0_seq2	649	gb|EFN58797.1|	hypothetical protein CHLNCDRAFT_140584 [Chlorella variabilis]	--	--	--	[S] COG5505 Predicted integral membrane protein	--	IPR008537
comp10373_c0_seq1	721	gb|EFN54268.1|	hypothetical protein CHLNCDRAFT_58317 [Chlorella variabilis]	K03352	--	--	--	--	IPR013026; IPR019734; IPR026000
comp10373_c1_seq1	728	gb|EFN54268.1|	hypothetical protein CHLNCDRAFT_58317 [Chlorella variabilis]	--	--	--	--	--	IPR013026; IPR019734; IPR026000
comp10373_c2_seq1	801	gb|EFN59162.1|	hypothetical protein CHLNCDRAFT_138027 [Chlorella variabilis]	--	--	--	--	--	IPR018960
comp10373_c3_seq1	787	gb|EFN54268.1|	hypothetical protein CHLNCDRAFT_58317 [Chlorella variabilis]	--	--	--	--	--	IPR013026; IPR019734; IPR026000
comp1037348_c0_seq1	228	gb|AFK42492.1|	unknown [Lotus japonicus]	--	--	GO:0005840; GO:0003735; GO:0006412	[J] COG2238 Ribosomal protein S19E (S16A)	[J] KOG3411 40S ribosomal protein S19	IPR001266; IPR018277
comp10377_c0_seq1	1117	gb|EFN55785.1|	hypothetical protein CHLNCDRAFT_145241 [Chlorella variabilis]	--	--	--	[R] COG3571 Predicted hydrolase of the alpha/beta-hydrolase fold	[R] KOG3253 Predicted alpha/beta hydrolase	IPR026555
comp10377_c0_seq2	501	gb|EFN55785.1|	hypothetical protein CHLNCDRAFT_145241 [Chlorella variabilis]	--	--	--	--	--	IPR026555
comp10379_c0_seq1	1561	gb|EFN55665.1|	hypothetical protein CHLNCDRAFT_133882 [Chlorella variabilis]	--	--	GO:0016849; GO:0009190; GO:0035556	--	--	IPR001054
comp10379_c0_seq2	894	gb|EFN55665.1|	hypothetical protein CHLNCDRAFT_133882 [Chlorella variabilis]	--	--	GO:0016849; GO:0009190; GO:0035556	--	--	IPR001054
comp10379_c0_seq3	1039	gb|EFN55665.1|	hypothetical protein CHLNCDRAFT_133882 [Chlorella variabilis]	--	--	GO:0016849; GO:0009190; GO:0035556	--	--	IPR001054
comp10379_c0_seq5	813	gb|EFN55665.1|	hypothetical protein CHLNCDRAFT_133882 [Chlorella variabilis]	--	--	GO:0016849; GO:0009190; GO:0035556	--	--	IPR001054
comp10379_c0_seq6	668	gb|EFN55665.1|	hypothetical protein CHLNCDRAFT_133882 [Chlorella variabilis]	--	--	GO:0016849; GO:0009190; GO:0035556	--	--	IPR001054
comp10379_c0_seq8	1787	gb|EFN55665.1|	hypothetical protein CHLNCDRAFT_133882 [Chlorella variabilis]	--	--	GO:0016849; GO:0009190; GO:0035556	--	--	IPR001054
comp10380_c0_seq1	515	gb|EFN54921.1|	hypothetical protein CHLNCDRAFT_134635 [Chlorella variabilis]	--	--	GO:0005694; GO:0005634; GO:0005524; GO:0030261; GO:0006310; GO:0006281; GO:0007062	--	--	IPR003395; IPR010935; IPR024704; IPR027417
comp10380_c0_seq2	601	gb|EFN54921.1|	hypothetical protein CHLNCDRAFT_134635 [Chlorella variabilis]	--	--	GO:0005694; GO:0005634; GO:0005524; GO:0030261; GO:0006310; GO:0006281; GO:0007062	--	--	IPR003395; IPR010935; IPR024704; IPR027417
comp10381_c0_seq1	1660	ref|XP_002970750.1|	hypothetical protein SELMODRAFT_411583 [Selaginella moellendorffii]	--	--	--	--	--	--
comp10381_c0_seq3	1799	ref|XP_002970750.1|	hypothetical protein SELMODRAFT_411583 [Selaginella moellendorffii]	--	--	--	--	--	--
comp1038112_c0_seq1	208	ref|XP_004242625.1|	PREDICTED: uncharacterized protein LOC101252601 [Solanum lycopersicum]	--	--	--	--	--	--
comp10382_c0_seq2	2776	gb|EFN53441.1|	hypothetical protein CHLNCDRAFT_136689 [Chlorella variabilis]	--	--	--	--	--	IPR001611; IPR001810; IPR003591
comp10384_c0_seq1	1009	gb|EFN53919.1|	hypothetical protein CHLNCDRAFT_136128 [Chlorella variabilis]	--	--	--	--	--	IPR001810
comp10384_c0_seq2	1111	gb|EFN53919.1|	hypothetical protein CHLNCDRAFT_136128 [Chlorella variabilis]	--	--	--	--	--	IPR001810
comp10384_c0_seq3	882	gb|EFN53919.1|	hypothetical protein CHLNCDRAFT_136128 [Chlorella variabilis]	--	--	--	--	--	IPR001810
comp10384_c0_seq4	984	gb|EFN53919.1|	hypothetical protein CHLNCDRAFT_136128 [Chlorella variabilis]	--	--	--	--	--	IPR001810
comp10387_c0_seq1	1595	gb|EFN54601.1|	hypothetical protein CHLNCDRAFT_135083 [Chlorella variabilis]	K17362	EC:3.1.2.-	--	[Q] COG2050 Uncharacterized protein, possibly involved in aromatic compounds catabolism	[R] KOG3328 HGG motif-containing thioesterase	IPR003736; IPR006683
comp10387_c0_seq3	1229	gb|EFN54601.1|	hypothetical protein CHLNCDRAFT_135083 [Chlorella variabilis]	--	--	--	--	--	IPR003736; IPR006683
comp10388_c0_seq2	1070	gb|EIE24554.1|	hypothetical protein COCSUDRAFT_40919 [Coccomyxa subellipsoidea C-169]	--	--	--	--	--	--
comp10388_c0_seq3	2438	gb|EIE24554.1|	hypothetical protein COCSUDRAFT_40919 [Coccomyxa subellipsoidea C-169]	--	--	--	--	--	--
comp10390_c0_seq1	595	gb|EFN58536.1|	hypothetical protein CHLNCDRAFT_140640 [Chlorella variabilis]	--	--	--	--	--	IPR014848
comp10390_c1_seq1	554	gb|EFN58536.1|	hypothetical protein CHLNCDRAFT_140640 [Chlorella variabilis]	--	--	--	--	--	IPR014848
comp10390_c2_seq1	699	gb|EFN58536.1|	hypothetical protein CHLNCDRAFT_140640 [Chlorella variabilis]	--	--	--	--	[S] KOG4469 Uncharacterized conserved protein	IPR014848
comp10390_c2_seq2	980	gb|EFN58536.1|	hypothetical protein CHLNCDRAFT_140640 [Chlorella variabilis]	--	--	--	--	--	IPR014848
comp10390_c2_seq4	849	gb|EFN58536.1|	hypothetical protein CHLNCDRAFT_140640 [Chlorella variabilis]	--	--	--	--	--	IPR014848
comp1039193_c0_seq1	207	gb|EFN59313.1|	hypothetical protein CHLNCDRAFT_137684 [Chlorella variabilis]	--	--	GO:0005622; GO:0030036; GO:0007165	--	--	IPR000198; IPR008936; IPR015425
comp10396_c0_seq1	3142	gb|EFN59352.1|	hypothetical protein CHLNCDRAFT_137800 [Chlorella variabilis]	--	--	GO:0016021; GO:0005524; GO:0005471	[C] COG3202 ATP/ADP translocase	--	IPR004045; IPR004667; IPR010987; IPR012336
comp10396_c2_seq1	7572	gb|EIE24694.1|	RNA helicase, activating signal cointegrator 1 [Coccomyxa subellipsoidea C-169]	K12854	EC:3.6.4.13	GO:0005524; GO:0008026; GO:0003676	[R] COG1204 Superfamily II helicase	[A] KOG0951 RNA helicase BRR2, DEAD-box superfamily	IPR001650; IPR003593; IPR004179; IPR011545; IPR014001; IPR014756; IPR027417
comp10396_c2_seq2	7786	gb|EIE24694.1|	RNA helicase, activating signal cointegrator 1 [Coccomyxa subellipsoidea C-169]	K12854	EC:3.6.4.13	GO:0005524; GO:0008026; GO:0003676	[R] COG1204 Superfamily II helicase	[A] KOG0951 RNA helicase BRR2, DEAD-box superfamily	IPR001650; IPR003593; IPR004179; IPR011545; IPR014001; IPR014756; IPR027417
comp10396_c2_seq3	592	gb|EFN51724.1|	expressed protein [Chlorella variabilis]	--	--	GO:0016597; GO:0008152	--	--	IPR002912; IPR011598
comp10396_c2_seq4	7201	gb|EFN52465.1|	hypothetical protein CHLNCDRAFT_138793 [Chlorella variabilis]	K01529	EC:3.6.1.-	GO:0005524; GO:0008026; GO:0003676	[R] COG1204 Superfamily II helicase	[A] KOG0952 DNA/RNA helicase MER3/SLH1, DEAD-box superfamily	IPR001650; IPR003593; IPR004179; IPR011545; IPR014001; IPR014756; IPR027417
comp10396_c4_seq1	941	gb|EFN51724.1|	expressed protein [Chlorella variabilis]	--	--	GO:0016597; GO:0008152	--	--	IPR002912; IPR011598
comp10396_c4_seq3	1220	gb|EFN51724.1|	expressed protein [Chlorella variabilis]	--	--	GO:0016597; GO:0008152	--	--	IPR002912; IPR011598
comp10397_c0_seq1	1457	gb|EFN53987.1|	hypothetical protein CHLNCDRAFT_135951 [Chlorella variabilis]	--	--	--	--	--	IPR013714
comp10397_c0_seq2	982	gb|EFN53987.1|	hypothetical protein CHLNCDRAFT_135951 [Chlorella variabilis]	--	--	--	--	--	IPR013714
comp10397_c0_seq3	1124	gb|EFN53987.1|	hypothetical protein CHLNCDRAFT_135951 [Chlorella variabilis]	--	--	--	--	--	IPR013714
comp10397_c0_seq4	1315	gb|EFN53987.1|	hypothetical protein CHLNCDRAFT_135951 [Chlorella variabilis]	--	--	--	--	--	IPR013714
comp10398_c1_seq1	2239	gb|EFN53822.1|	hypothetical protein CHLNCDRAFT_25519, partial [Chlorella variabilis]	K01336	EC:3.4.21.48	GO:0004252; GO:0006508	[O] COG1404 Subtilisin-like serine proteases	[O] KOG1153 Subtilisin-related protease/Vacuolar protease B	IPR000209; IPR015500; IPR023828
comp10398_c2_seq1	699	gb|EFN53822.1|	hypothetical protein CHLNCDRAFT_25519, partial [Chlorella variabilis]	--	--	GO:0004252; GO:0006508	--	--	IPR000209; IPR015500; IPR023828
comp10399_c0_seq1	2178	gb|EFN58610.1|	hypothetical protein CHLNCDRAFT_140806 [Chlorella variabilis]	--	--	GO:0005524; GO:0004386; GO:0003676	[KL] COG0553 Superfamily II DNA/RNA helicases, SNF2 family	[L] KOG0298 DEAD box-containing helicase-like transcription factor/DNA repair protein	IPR001650; IPR027417
comp10399_c0_seq2	3466	gb|EFN50538.1|	hypothetical protein CHLNCDRAFT_138514 [Chlorella variabilis]	K06173	EC:5.4.99.12	GO:0009982; GO:0003723; GO:0001522	[J] COG0101 Pseudouridylate synthase	[J] KOG2553 Pseudouridylate synthase	IPR001406; IPR020095; IPR020103
comp10399_c0_seq3	1904	gb|EFN58610.1|	hypothetical protein CHLNCDRAFT_140806 [Chlorella variabilis]	--	--	GO:0005524; GO:0004386; GO:0003676	[KL] COG0553 Superfamily II DNA/RNA helicases, SNF2 family	[L] KOG0298 DEAD box-containing helicase-like transcription factor/DNA repair protein	IPR001650; IPR027417
comp104_c1_seq1	711	ref|XP_004367665.1|	chitinase Chi60, putative [Acanthamoeba castellanii str. Neff]	--	--	GO:0004553; GO:0005975	--	--	IPR001223; IPR001579; IPR013781; IPR017853
comp10400_c1_seq1	364	gb|EFN54349.1|	hypothetical protein CHLNCDRAFT_135604 [Chlorella variabilis]	--	--	--	--	--	IPR006636; IPR011990; IPR013026; IPR013105; IPR019734; IPR023566
comp10400_c2_seq1	2568	gb|EFN54173.1|	hypothetical protein CHLNCDRAFT_16754, partial [Chlorella variabilis]	K03660	EC:3.2.2.-; EC:4.2.99.18	GO:0003684; GO:0008534; GO:0006284; GO:0006289	[L] COG0122 3-methyladenine DNA glycosylase/8-oxoguanine DNA glycosylase	[L] KOG2875 8-oxoguanine DNA glycosylase	IPR000445; IPR003265; IPR003583; IPR011257; IPR012904; IPR023170
comp10400_c2_seq2	1476	gb|EFN54349.1|	hypothetical protein CHLNCDRAFT_135604 [Chlorella variabilis]	--	--	--	--	--	IPR006636; IPR011990; IPR013026; IPR013105; IPR019734; IPR023566
comp10400_c2_seq3	2738	gb|EFN54173.1|	hypothetical protein CHLNCDRAFT_16754, partial [Chlorella variabilis]	K03660	EC:3.2.2.-; EC:4.2.99.18	GO:0003684; GO:0008534; GO:0006284; GO:0006289	[L] COG0122 3-methyladenine DNA glycosylase/8-oxoguanine DNA glycosylase	[L] KOG2875 8-oxoguanine DNA glycosylase	IPR000445; IPR003265; IPR003583; IPR011257; IPR012904; IPR023170
comp10402_c0_seq1	3431	gb|EFN58200.1|	hypothetical protein CHLNCDRAFT_142056 [Chlorella variabilis]	K03424	EC:3.1.21.-	GO:0005524; GO:0004672	[L] COG0084 Mg-dependent DNase	[L] KOG3020 TatD-related DNase	IPR000719; IPR011009
comp10402_c0_seq2	1776	gb|EFN58198.1|	hypothetical protein CHLNCDRAFT_142049 [Chlorella variabilis]	K03424	EC:3.1.21.-	GO:0016888	[L] COG0084 Mg-dependent DNase	[L] KOG3020 TatD-related DNase	IPR001130
comp10402_c0_seq3	3742	gb|EFN58200.1|	hypothetical protein CHLNCDRAFT_142056 [Chlorella variabilis]	--	--	GO:0005524; GO:0004672	--	[L] KOG3020 TatD-related DNase	IPR000719; IPR011009
comp10402_c0_seq4	3584	gb|EFN58200.1|	hypothetical protein CHLNCDRAFT_142056 [Chlorella variabilis]	K03424	EC:3.1.21.-	GO:0005524; GO:0004672	[L] COG0084 Mg-dependent DNase	[L] KOG3020 TatD-related DNase	IPR000719; IPR011009
comp10402_c0_seq5	3589	gb|EFN58200.1|	hypothetical protein CHLNCDRAFT_142056 [Chlorella variabilis]	--	--	GO:0005524; GO:0004672	--	[L] KOG3020 TatD-related DNase	IPR000719; IPR011009
comp10402_c0_seq6	1934	gb|EFN58198.1|	hypothetical protein CHLNCDRAFT_142049 [Chlorella variabilis]	--	--	GO:0016888	--	[L] KOG3020 TatD-related DNase	IPR001130
comp10403_c0_seq1	3632	gb|EFN54277.1|	hypothetical protein CHLNCDRAFT_24755, partial [Chlorella variabilis]	K13111	--	--	[R] COG2319 FOG: WD40 repeat	[R] KOG0275 Conserved WD40 repeat-containing protein	IPR001680; IPR006595; IPR015943; IPR017986; IPR019775; IPR020472
comp10403_c0_seq4	3206	gb|EFN54277.1|	hypothetical protein CHLNCDRAFT_24755, partial [Chlorella variabilis]	K13111	--	--	[R] COG2319 FOG: WD40 repeat	[R] KOG0275 Conserved WD40 repeat-containing protein	IPR001680; IPR006595; IPR015943; IPR017986; IPR019775; IPR020472
comp10403_c0_seq7	3512	gb|EFN54277.1|	hypothetical protein CHLNCDRAFT_24755, partial [Chlorella variabilis]	K13111	--	--	[R] COG2319 FOG: WD40 repeat	[R] KOG0275 Conserved WD40 repeat-containing protein	IPR001680; IPR006595; IPR015943; IPR017986; IPR019775; IPR020472
comp10403_c0_seq8	3326	gb|EFN54277.1|	hypothetical protein CHLNCDRAFT_24755, partial [Chlorella variabilis]	K13111	--	--	[R] COG2319 FOG: WD40 repeat	[R] KOG0275 Conserved WD40 repeat-containing protein	IPR001680; IPR006595; IPR015943; IPR017986; IPR019775; IPR020472
comp10405_c0_seq2	1893	ref|XP_002946422.1|	hypothetical protein VOLCADRAFT_101657 [Volvox carteri f. nagariensis]	K09458	EC:2.3.1.179	GO:0016747; GO:0006633	[IQ] COG0304 3-oxoacyl-(acyl-carrier-protein) synthase	[IQ] KOG1394 3-oxoacyl-(acyl-carrier-protein) synthase (I and II)	IPR014030; IPR014031; IPR016038; IPR016039; IPR017568; IPR018201
comp10405_c0_seq3	1599	gb|EFN53239.1|	hypothetical protein CHLNCDRAFT_59740 [Chlorella variabilis]	K09458	EC:2.3.1.179	GO:0016740	[IQ] COG0304 3-oxoacyl-(acyl-carrier-protein) synthase	[IQ] KOG1394 3-oxoacyl-(acyl-carrier-protein) synthase (I and II)	IPR014030; IPR014031; IPR016038; IPR016039; IPR018201
comp10405_c0_seq4	1704	gb|EFN53239.1|	hypothetical protein CHLNCDRAFT_59740 [Chlorella variabilis]	K09458	EC:2.3.1.179	GO:0016740	[IQ] COG0304 3-oxoacyl-(acyl-carrier-protein) synthase	[IQ] KOG1394 3-oxoacyl-(acyl-carrier-protein) synthase (I and II)	IPR014030; IPR014031; IPR016038; IPR016039; IPR018201
comp10406_c0_seq1	1553	gb|EFN55789.1|	hypothetical protein CHLNCDRAFT_52004 [Chlorella variabilis]	--	--	--	--	--	--
comp10409_c0_seq1	2025	gb|EFN51183.1|	hypothetical protein CHLNCDRAFT_55304 [Chlorella variabilis]	K12878	--	--	--	[Y] KOG2491 Nuclear matrix protein	IPR021861
comp10409_c0_seq2	3477	gb|EFN51183.1|	hypothetical protein CHLNCDRAFT_55304 [Chlorella variabilis]	K12878	--	--	--	[Y] KOG2491 Nuclear matrix protein	IPR021861
comp10410_c0_seq2	2231	gb|EFN50587.1|	hypothetical protein CHLNCDRAFT_55722 [Chlorella variabilis]	--	--	--	--	--	--
comp10412_c0_seq1	1323	gb|EFN58875.1|	hypothetical protein CHLNCDRAFT_140768 [Chlorella variabilis]	--	--	GO:0003684; GO:0003887; GO:0006281	--	--	IPR001126; IPR017963
comp10413_c0_seq1	2675	gb|EFN53919.1|	hypothetical protein CHLNCDRAFT_136128 [Chlorella variabilis]	--	--	--	--	--	IPR001810
comp10413_c0_seq3	2528	gb|EFN53919.1|	hypothetical protein CHLNCDRAFT_136128 [Chlorella variabilis]	--	--	--	--	--	IPR001810
comp10413_c0_seq4	2361	gb|EFN53919.1|	hypothetical protein CHLNCDRAFT_136128 [Chlorella variabilis]	--	--	--	--	--	IPR001810
comp10413_c0_seq5	2508	gb|EFN53919.1|	hypothetical protein CHLNCDRAFT_136128 [Chlorella variabilis]	--	--	--	--	--	IPR001810
comp10415_c0_seq1	510	gb|EFN58606.1|	hypothetical protein CHLNCDRAFT_34209 [Chlorella variabilis]	--	--	GO:0016021; GO:0005524; GO:0042626; GO:0006200	--	[Q] KOG0055 Multidrug/pheromone exporter, ABC superfamily	IPR001140; IPR003439; IPR003593; IPR011527; IPR017871; IPR027417
comp10415_c0_seq2	599	gb|EIE26675.1|	ATP-binding cassette transporter [Coccomyxa subellipsoidea C-169]	--	--	GO:0016021; GO:0005524; GO:0042626; GO:0006200	--	--	IPR001140; IPR003439; IPR003593; IPR011527; IPR017871; IPR027417
comp10415_c0_seq3	334	gb|EIE26675.1|	ATP-binding cassette transporter [Coccomyxa subellipsoidea C-169]	--	--	GO:0016021; GO:0005524; GO:0042626; GO:0006200	--	[Q] KOG0055 Multidrug/pheromone exporter, ABC superfamily	IPR001140; IPR003439; IPR003593; IPR011527; IPR017871; IPR027417
comp10415_c0_seq4	457	gb|EIE26675.1|	ATP-binding cassette transporter [Coccomyxa subellipsoidea C-169]	--	--	GO:0016021; GO:0005524; GO:0042626; GO:0006200	--	[Q] KOG0055 Multidrug/pheromone exporter, ABC superfamily	IPR001140; IPR003439; IPR003593; IPR011527; IPR017871; IPR027417
comp10416_c0_seq3	1934	gb|EFN53785.1|	hypothetical protein CHLNCDRAFT_36346 [Chlorella variabilis]	--	--	GO:0005739; GO:0008260; GO:0046952	[I] COG4670 Acyl CoA:acetate/3-ketoacid CoA transferase	[C] KOG3822 Succinyl-CoA:alpha-ketoacid-CoA transferase	IPR004165; IPR014388
comp10416_c0_seq4	554	ref|WP_020656758.1|	hypothetical protein, partial [Massilia niastensis]	--	--	--	--	--	--
comp1042_c0_seq1	257	ref|XP_004229029.1|	PREDICTED: uncharacterized protein LOC101245198 [Solanum lycopersicum]	--	--	GO:0005840; GO:0019843; GO:0003735; GO:0006412	--	--	IPR000529; IPR014717; IPR020814
comp10421_c0_seq1	3492	gb|EFN56471.1|	hypothetical protein CHLNCDRAFT_145145 [Chlorella variabilis]	--	--	--	--	--	IPR006342
comp10421_c0_seq2	3331	gb|EFN56471.1|	hypothetical protein CHLNCDRAFT_145145 [Chlorella variabilis]	--	--	--	--	--	IPR006342
comp10421_c0_seq3	3122	gb|EFN56471.1|	hypothetical protein CHLNCDRAFT_145145 [Chlorella variabilis]	--	--	--	--	--	IPR006342
comp10421_c1_seq1	2821	gb|EFN59529.1|	hypothetical protein CHLNCDRAFT_138187 [Chlorella variabilis]	--	--	GO:0005622; GO:0005097; GO:0032851	[R] COG5210 GTPase-activating protein	[T] KOG2197 Ypt/Rab-specific GTPase-activating protein GYP7 and related proteins	IPR000195; IPR021935
comp10422_c0_seq1	2142	gb|EFN51994.1|	hypothetical protein CHLNCDRAFT_139515 [Chlorella variabilis]	--	--	GO:0003676; GO:0008270	--	--	IPR003604; IPR007087; IPR015880; IPR027417
comp10422_c0_seq2	1954	gb|EFN51994.1|	hypothetical protein CHLNCDRAFT_139515 [Chlorella variabilis]	--	--	GO:0003676; GO:0008270	--	--	IPR003604; IPR007087; IPR015880; IPR027417
comp10422_c0_seq4	2207	gb|EFN55339.1|	hypothetical protein CHLNCDRAFT_134345 [Chlorella variabilis]	--	--	GO:0016787	--	--	IPR013831
comp10422_c0_seq5	2019	gb|EFN55339.1|	hypothetical protein CHLNCDRAFT_134345 [Chlorella variabilis]	--	--	GO:0016787	--	--	IPR013831
comp10423_c0_seq1	1909	gb|EFN53734.1|	hypothetical protein CHLNCDRAFT_136316 [Chlorella variabilis]	--	--	GO:0009982; GO:0003723; GO:0001522	--	--	IPR001406; IPR020094; IPR020095; IPR020103
comp10423_c0_seq2	1601	ref|XP_002275354.2|	PREDICTED: tRNA pseudouridine synthase A-like [Vitis vinifera]	--	--	GO:0009982; GO:0003723; GO:0001522; GO:0008033	--	--	IPR001406; IPR020094; IPR020095; IPR020097; IPR020103
comp10423_c0_seq3	2079	gb|EIE20251.1|	pseudouridine synthase, partial [Coccomyxa subellipsoidea C-169]	--	--	GO:0009982; GO:0003723; GO:0001522; GO:0008033	--	--	IPR001406; IPR020094; IPR020097; IPR020103
comp10423_c0_seq4	1771	gb|EIE20251.1|	pseudouridine synthase, partial [Coccomyxa subellipsoidea C-169]	--	--	GO:0009982; GO:0003723; GO:0001522; GO:0008033	--	--	IPR001406; IPR020094; IPR020097; IPR020103
comp10425_c0_seq1	3028	gb|EFN57084.1|	hypothetical protein CHLNCDRAFT_143861 [Chlorella variabilis]	--	--	--	[IQR] COG1028 Dehydrogenases with different specificities (related to short-chain alcohol dehydrogenases)	[S] KOG4328 WD40 protein	IPR001680; IPR015943; IPR017986; IPR019775
comp10425_c0_seq2	2882	gb|EFN57084.1|	hypothetical protein CHLNCDRAFT_143861 [Chlorella variabilis]	--	--	--	[IQR] COG1028 Dehydrogenases with different specificities (related to short-chain alcohol dehydrogenases)	[S] KOG4328 WD40 protein	IPR001680; IPR015943; IPR017986; IPR019775
comp10426_c0_seq1	622	gb|EFN53722.1|	hypothetical protein CHLNCDRAFT_53489, partial [Chlorella variabilis]	--	--	GO:0016849; GO:0009190; GO:0035556	--	--	IPR001054; IPR003961; IPR013210
comp10426_c1_seq1	809	gb|EFN53722.1|	hypothetical protein CHLNCDRAFT_53489, partial [Chlorella variabilis]	--	--	GO:0016849; GO:0009190; GO:0035556	--	--	IPR001054; IPR003961; IPR013210
comp10426_c1_seq2	925	gb|EFN53722.1|	hypothetical protein CHLNCDRAFT_53489, partial [Chlorella variabilis]	--	--	GO:0016849; GO:0009190; GO:0035556	--	--	IPR001054; IPR003961; IPR013210
comp10428_c0_seq2	1622	gb|EFN59029.1|	hypothetical protein CHLNCDRAFT_56680 [Chlorella variabilis]	--	--	GO:0016020	--	[Q] KOG0065 Pleiotropic drug resistance proteins (PDR1-15), ABC superfamily	IPR013525; IPR027417
comp10428_c1_seq3	2734	gb|EIE23916.1|	ATP-binding cassette transporter [Coccomyxa subellipsoidea C-169]	K08712	--	GO:0016021; GO:0005524; GO:0042626; GO:0006200	[V] COG1131 ABC-type multidrug transport system, ATPase component	[Q] KOG0065 Pleiotropic drug resistance proteins (PDR1-15), ABC superfamily	IPR003439; IPR003593; IPR010929; IPR013525; IPR013581; IPR027417
comp10428_c2_seq1	1360	gb|EFN59029.1|	hypothetical protein CHLNCDRAFT_56680 [Chlorella variabilis]	--	--	GO:0016020	[V] COG0842 ABC-type multidrug transport system, permease component	[Q] KOG0065 Pleiotropic drug resistance proteins (PDR1-15), ABC superfamily	IPR013525; IPR027417
comp10429_c0_seq3	567	gb|EFN51404.1|	hypothetical protein CHLNCDRAFT_55161 [Chlorella variabilis]	--	--	GO:0004221; GO:0006511	--	--	IPR001394; IPR018200
comp10429_c0_seq4	466	gb|EFN51404.1|	hypothetical protein CHLNCDRAFT_55161 [Chlorella variabilis]	--	--	GO:0004221; GO:0006511	--	--	IPR001394; IPR018200
comp10430_c0_seq1	1371	gb|EFN53454.1|	hypothetical protein CHLNCDRAFT_58529 [Chlorella variabilis]	--	--	GO:0016787	--	--	IPR003199
comp10430_c0_seq2	1410	gb|EFN53454.1|	hypothetical protein CHLNCDRAFT_58529 [Chlorella variabilis]	--	--	GO:0016787	--	--	IPR003199
comp10432_c0_seq1	1212	gb|EFN58742.1|	hypothetical protein CHLNCDRAFT_140438 [Chlorella variabilis]	--	--	--	--	--	--
comp10432_c0_seq3	4374	gb|EFN58742.1|	hypothetical protein CHLNCDRAFT_140438 [Chlorella variabilis]	K04773	EC:3.4.21.-	--	[OU] COG0616 Periplasmic serine proteases (ClpP class)	--	--
comp10432_c0_seq4	4258	gb|EFN58742.1|	hypothetical protein CHLNCDRAFT_140438 [Chlorella variabilis]	K04773	EC:3.4.21.-	--	[OU] COG0616 Periplasmic serine proteases (ClpP class)	--	--
comp10433_c1_seq2	574	ref|XP_002879635.1|	tsl-kinase interacting protein 1 [Arabidopsis lyrata subsp. lyrata]	--	--	GO:0005634; GO:0003682; GO:0003677; GO:0016301	--	[K] KOG4468 Polycomb-group transcriptional regulator	IPR001005; IPR009057; IPR017884
comp10433_c1_seq4	591	ref|XP_002879635.1|	tsl-kinase interacting protein 1 [Arabidopsis lyrata subsp. lyrata]	--	--	GO:0005634; GO:0003682; GO:0003677; GO:0016301	--	[K] KOG4468 Polycomb-group transcriptional regulator	IPR001005; IPR009057; IPR017884
comp10434_c0_seq1	394	gb|EFN52978.1|	hypothetical protein CHLNCDRAFT_137388 [Chlorella variabilis]	--	--	--	--	--	--
comp10434_c1_seq1	301	gb|EFN52978.1|	hypothetical protein CHLNCDRAFT_137388 [Chlorella variabilis]	--	--	--	--	--	--
comp10435_c0_seq1	1315	gb|EFN51735.1|	expressed protein [Chlorella variabilis]	--	--	--	--	--	IPR005031; IPR023393
comp10435_c0_seq2	1646	gb|EFN51735.1|	expressed protein [Chlorella variabilis]	--	--	--	--	--	IPR005031; IPR023393
comp10435_c0_seq3	1446	gb|EFN51735.1|	expressed protein [Chlorella variabilis]	--	--	--	--	--	IPR005031; IPR023393
comp10435_c0_seq4	1088	gb|EFN53802.1|	hypothetical protein CHLNCDRAFT_136492 [Chlorella variabilis]	--	--	--	--	--	--
comp10435_c0_seq6	1777	gb|EFN51735.1|	expressed protein [Chlorella variabilis]	--	--	--	--	--	IPR005031; IPR023393
comp10435_c0_seq7	947	gb|EFN53802.1|	hypothetical protein CHLNCDRAFT_136492 [Chlorella variabilis]	--	--	--	--	--	--
comp10436_c0_seq3	3776	gb|EFN55070.1|	hypothetical protein CHLNCDRAFT_14083, partial [Chlorella variabilis]	--	--	GO:0005524; GO:0004674	[RTKL] COG0515 Serine/threonine protein kinase	[T] KOG0033 Ca2+/calmodulin-dependent protein kinase, EF-Hand protein superfamily	IPR000719; IPR008271; IPR011009; IPR020636
comp10436_c0_seq5	3064	gb|EFN55070.1|	hypothetical protein CHLNCDRAFT_14083, partial [Chlorella variabilis]	--	--	GO:0005524; GO:0004674	[RTKL] COG0515 Serine/threonine protein kinase	[T] KOG0033 Ca2+/calmodulin-dependent protein kinase, EF-Hand protein superfamily	IPR000719; IPR008271; IPR011009; IPR020636
comp10436_c0_seq6	3334	gb|EFN54868.1|	hypothetical protein CHLNCDRAFT_58100 [Chlorella variabilis]	K13348	--	GO:0016021	[RTKL] COG0515 Serine/threonine protein kinase	[T] KOG0033 Ca2+/calmodulin-dependent protein kinase, EF-Hand protein superfamily	IPR007248
comp10436_c0_seq8	3557	gb|EFN54868.1|	hypothetical protein CHLNCDRAFT_58100 [Chlorella variabilis]	K13348	--	GO:0016021	[RTKL] COG0515 Serine/threonine protein kinase	[T] KOG0033 Ca2+/calmodulin-dependent protein kinase, EF-Hand protein superfamily	IPR007248
comp10437_c0_seq1	605	gb|EFN57513.1|	hypothetical protein CHLNCDRAFT_57286 [Chlorella variabilis]	--	--	GO:0008080	--	--	IPR000182; IPR016181
comp10437_c2_seq1	4177	gb|ADE77680.1|	unknown [Picea sitchensis]	--	--	GO:0008080	[KR] COG0454 Histone acetyltransferase HPA2 and related acetyltransferases	--	IPR000182; IPR016181
comp10438_c0_seq1	3059	gb|EFN51793.1|	hypothetical protein CHLNCDRAFT_139754 [Chlorella variabilis]	K03679	--	--	[J] COG1097 RNA-binding protein Rrp4 and related proteins (contain S1 domain and KH domain)	[A] KOG3013 Exosomal 3'-5' exoribonuclease complex, subunit Rrp4	IPR009730
comp10438_c0_seq2	2903	gb|EFN51793.1|	hypothetical protein CHLNCDRAFT_139754 [Chlorella variabilis]	K03679	--	--	[J] COG1097 RNA-binding protein Rrp4 and related proteins (contain S1 domain and KH domain)	[A] KOG3013 Exosomal 3'-5' exoribonuclease complex, subunit Rrp4	IPR009730
comp10438_c0_seq3	3176	gb|EFN51793.1|	hypothetical protein CHLNCDRAFT_139754 [Chlorella variabilis]	K03679	--	--	[J] COG1097 RNA-binding protein Rrp4 and related proteins (contain S1 domain and KH domain)	[A] KOG3013 Exosomal 3'-5' exoribonuclease complex, subunit Rrp4	IPR009730
comp10438_c0_seq4	3020	gb|EFN51793.1|	hypothetical protein CHLNCDRAFT_139754 [Chlorella variabilis]	K03679	--	--	[J] COG1097 RNA-binding protein Rrp4 and related proteins (contain S1 domain and KH domain)	[A] KOG3013 Exosomal 3'-5' exoribonuclease complex, subunit Rrp4	IPR009730
comp10438_c0_seq5	3420	gb|EFN51793.1|	hypothetical protein CHLNCDRAFT_139754 [Chlorella variabilis]	K13110	--	--	[J] COG1097 RNA-binding protein Rrp4 and related proteins (contain S1 domain and KH domain)	[Z] KOG1425 Microfibrillar-associated protein MFAP1	IPR009730
comp10438_c0_seq6	3147	gb|EFN51793.1|	hypothetical protein CHLNCDRAFT_139754 [Chlorella variabilis]	K13110	--	--	[J] COG1097 RNA-binding protein Rrp4 and related proteins (contain S1 domain and KH domain)	[Z] KOG1425 Microfibrillar-associated protein MFAP1	IPR009730
comp10438_c0_seq7	3264	gb|EFN51793.1|	hypothetical protein CHLNCDRAFT_139754 [Chlorella variabilis]	K13110	--	--	[J] COG1097 RNA-binding protein Rrp4 and related proteins (contain S1 domain and KH domain)	[Z] KOG1425 Microfibrillar-associated protein MFAP1	IPR009730
comp10438_c0_seq8	3303	gb|EFN51793.1|	hypothetical protein CHLNCDRAFT_139754 [Chlorella variabilis]	K13110	--	--	[J] COG1097 RNA-binding protein Rrp4 and related proteins (contain S1 domain and KH domain)	[Z] KOG1425 Microfibrillar-associated protein MFAP1	IPR009730
comp10439_c0_seq3	2233	gb|EFN54446.1|	hypothetical protein CHLNCDRAFT_135865 [Chlorella variabilis]	--	--	--	--	--	--
comp10440_c0_seq1	1695	gb|EFN52090.1|	hypothetical protein CHLNCDRAFT_32698 [Chlorella variabilis]	K06185	--	GO:0005524; GO:0016887; GO:0006200	[R] COG0488 ATPase components of ABC transporters with duplicated ATPase domains	[R] KOG0927 Predicted transporter (ABC superfamily)	IPR003439; IPR003593; IPR017871; IPR027417
comp10440_c1_seq3	1805	gb|EFN52090.1|	hypothetical protein CHLNCDRAFT_32698 [Chlorella variabilis]	--	--	GO:0005524; GO:0016887; GO:0006200	[R] COG0488 ATPase components of ABC transporters with duplicated ATPase domains	[R] KOG0927 Predicted transporter (ABC superfamily)	IPR003439; IPR003593; IPR017871; IPR027417
comp10440_c1_seq5	2016	gb|EFN52090.1|	hypothetical protein CHLNCDRAFT_32698 [Chlorella variabilis]	--	--	GO:0005524; GO:0016887; GO:0006200	[R] COG0488 ATPase components of ABC transporters with duplicated ATPase domains	[R] KOG0927 Predicted transporter (ABC superfamily)	IPR003439; IPR003593; IPR017871; IPR027417
comp10441_c0_seq1	1034	gb|EFN56184.1|	hypothetical protein CHLNCDRAFT_144912 [Chlorella variabilis]	--	--	GO:0016020; GO:0003824; GO:0008152	--	--	IPR000326
comp10441_c0_seq2	884	gb|EFN56184.1|	hypothetical protein CHLNCDRAFT_144912 [Chlorella variabilis]	--	--	GO:0016020; GO:0003824; GO:0008152	--	--	IPR000326
comp10442_c1_seq2	1243	ref|NP_001019443.1|	PHD finger protein 11 [Rattus norvegicus]	--	--	GO:0005634; GO:0008270; GO:0006355; GO:0006351	--	--	IPR001965; IPR011011; IPR013083
comp10443_c0_seq1	3182	gb|EIE25972.1|	vacuolar protein sorting-associated protein 35, partial [Coccomyxa subellipsoidea C-169]	--	--	--	--	[U] KOG1107 Membrane coat complex Retromer, subunit VPS35	IPR005378
comp10443_c0_seq2	2773	gb|EIE25972.1|	vacuolar protein sorting-associated protein 35, partial [Coccomyxa subellipsoidea C-169]	--	--	--	--	[U] KOG1107 Membrane coat complex Retromer, subunit VPS35	IPR005378
comp10443_c0_seq4	2906	gb|EIE25972.1|	vacuolar protein sorting-associated protein 35, partial [Coccomyxa subellipsoidea C-169]	--	--	--	--	[U] KOG1107 Membrane coat complex Retromer, subunit VPS35	IPR005378
comp10443_c0_seq5	3049	gb|EIE25972.1|	vacuolar protein sorting-associated protein 35, partial [Coccomyxa subellipsoidea C-169]	--	--	--	--	[U] KOG1107 Membrane coat complex Retromer, subunit VPS35	IPR005378
comp10444_c0_seq1	2374	gb|EFN53874.1|	hypothetical protein CHLNCDRAFT_59718 [Chlorella variabilis]	--	--	--	[F] COG1957 Inosine-uridine nucleoside N-ribohydrolase	[F] KOG2938 Predicted inosine-uridine preferring nucleoside hydrolase	IPR001910; IPR023186
comp10444_c0_seq2	1773	gb|EFN53874.1|	hypothetical protein CHLNCDRAFT_59718 [Chlorella variabilis]	--	--	--	[F] COG1957 Inosine-uridine nucleoside N-ribohydrolase	--	IPR001910; IPR023186
comp10444_c0_seq3	1525	gb|EFN53874.1|	hypothetical protein CHLNCDRAFT_59718 [Chlorella variabilis]	--	--	--	[F] COG1957 Inosine-uridine nucleoside N-ribohydrolase	[F] KOG2938 Predicted inosine-uridine preferring nucleoside hydrolase	IPR001910; IPR023186
comp10444_c0_seq4	2622	gb|EFN53874.1|	hypothetical protein CHLNCDRAFT_59718 [Chlorella variabilis]	K01249	EC:3.2.2.-	--	[F] COG1957 Inosine-uridine nucleoside N-ribohydrolase	[F] KOG2938 Predicted inosine-uridine preferring nucleoside hydrolase	IPR001910; IPR023186
comp10446_c0_seq2	1962	gb|EFN53581.1|	hypothetical protein CHLNCDRAFT_8099, partial [Chlorella variabilis]	K02685	EC:2.7.7.-	GO:0003896	[L] COG2219 Eukaryotic-type DNA primase, large subunit	[L] KOG2267 Eukaryotic-type DNA primase, large subunit	IPR007238; IPR016558
comp10449_c1_seq1	1266	gb|EFN58177.1|	hypothetical protein CHLNCDRAFT_142003 [Chlorella variabilis]	K03789	EC:2.3.1.128	GO:0008080; GO:0006474	[R] COG0456 Acetyltransferases	--	IPR000182; IPR006464; IPR016181
comp10449_c1_seq2	1068	gb|EFN58177.1|	hypothetical protein CHLNCDRAFT_142003 [Chlorella variabilis]	K03789	EC:2.3.1.128	GO:0008080; GO:0006474	[R] COG0456 Acetyltransferases	--	IPR000182; IPR006464; IPR016181
comp10449_c1_seq3	1439	gb|EFN58177.1|	hypothetical protein CHLNCDRAFT_142003 [Chlorella variabilis]	--	--	GO:0008080; GO:0006474	--	--	IPR000182; IPR006464; IPR016181
comp10453_c0_seq1	2696	gb|EFN54330.1|	hypothetical protein CHLNCDRAFT_135566 [Chlorella variabilis]	--	--	GO:0003676	--	--	IPR001374; IPR020683
comp10453_c0_seq10	2560	gb|EFN54330.1|	hypothetical protein CHLNCDRAFT_135566 [Chlorella variabilis]	--	--	GO:0003676	--	--	IPR001374; IPR020683
comp10453_c0_seq2	2942	gb|EFN54330.1|	hypothetical protein CHLNCDRAFT_135566 [Chlorella variabilis]	--	--	GO:0003676	--	--	IPR001374; IPR020683
comp10453_c0_seq3	2710	gb|EFN54330.1|	hypothetical protein CHLNCDRAFT_135566 [Chlorella variabilis]	--	--	GO:0003676	--	--	IPR001374; IPR020683
comp10453_c0_seq5	2819	gb|EFN54330.1|	hypothetical protein CHLNCDRAFT_135566 [Chlorella variabilis]	--	--	GO:0003676	--	--	IPR001374; IPR020683
comp10453_c0_seq8	2819	gb|EFN54330.1|	hypothetical protein CHLNCDRAFT_135566 [Chlorella variabilis]	--	--	GO:0003676	--	--	IPR001374; IPR020683
comp10453_c0_seq9	2587	gb|EFN54330.1|	hypothetical protein CHLNCDRAFT_135566 [Chlorella variabilis]	--	--	GO:0003676	--	--	IPR001374; IPR020683
comp10454_c0_seq1	2311	gb|EFN52909.1|	hypothetical protein CHLNCDRAFT_36718 [Chlorella variabilis]	K01890	EC:6.1.1.20	GO:0005737; GO:0005524; GO:0000287; GO:0004826; GO:0003723; GO:0006432	[J] COG0072 Phenylalanyl-tRNA synthetase beta subunit	[J] KOG2472 Phenylalanyl-tRNA synthetase beta subunit	IPR004531; IPR005146; IPR005147; IPR009061; IPR020825
comp10454_c0_seq2	2810	gb|EFN52909.1|	hypothetical protein CHLNCDRAFT_36718 [Chlorella variabilis]	K01890	EC:6.1.1.20	GO:0005737; GO:0005524; GO:0000287; GO:0004826; GO:0003723; GO:0006432	[J] COG0072 Phenylalanyl-tRNA synthetase beta subunit	[J] KOG2472 Phenylalanyl-tRNA synthetase beta subunit	IPR004531; IPR005146; IPR005147; IPR009061; IPR020825
comp10455_c0_seq1	367	gb|EFN60165.1|	hypothetical protein CHLNCDRAFT_133653 [Chlorella variabilis]	--	--	GO:0005622; GO:0008270	--	--	IPR000315; IPR010402
comp10460_c0_seq1	572	emb|CBJ48324.1|	conserved unknown protein [Ectocarpus siliculosus]	--	--	--	--	--	--
comp10460_c0_seq2	614	emb|CBJ48324.1|	conserved unknown protein [Ectocarpus siliculosus]	--	--	--	--	--	--
comp10460_c0_seq3	416	gb|EKX40872.1|	hypothetical protein GUITHDRAFT_142486 [Guillardia theta CCMP2712]	--	--	--	--	--	--
comp10460_c0_seq4	458	gb|EKX40872.1|	hypothetical protein GUITHDRAFT_142486 [Guillardia theta CCMP2712]	--	--	--	--	--	--
comp10461_c0_seq1	1244	gb|EFN56660.1|	hypothetical protein CHLNCDRAFT_144508 [Chlorella variabilis]	K02199	--	GO:0009055; GO:0015035; GO:0045454; GO:0006662; GO:0055114	[OC] COG0526 Thiol-disulfide isomerase and thioredoxins	--	IPR012336; IPR013740
comp10461_c0_seq2	1510	gb|EFN56660.1|	hypothetical protein CHLNCDRAFT_144508 [Chlorella variabilis]	--	--	GO:0009055; GO:0015035; GO:0045454; GO:0006662; GO:0055114	[OC] COG0526 Thiol-disulfide isomerase and thioredoxins	--	IPR012336; IPR013740
comp10461_c0_seq3	1114	gb|EFN56660.1|	hypothetical protein CHLNCDRAFT_144508 [Chlorella variabilis]	K02199	--	GO:0009055; GO:0015035; GO:0045454; GO:0006662; GO:0055114	[OC] COG0526 Thiol-disulfide isomerase and thioredoxins	--	IPR012336; IPR013740
comp10461_c0_seq4	1380	gb|EFN56660.1|	hypothetical protein CHLNCDRAFT_144508 [Chlorella variabilis]	--	--	GO:0009055; GO:0015035; GO:0045454; GO:0006662; GO:0055114	[OC] COG0526 Thiol-disulfide isomerase and thioredoxins	--	IPR012336; IPR013740
comp10462_c0_seq1	4944	gb|EFN59016.1|	hypothetical protein CHLNCDRAFT_137692 [Chlorella variabilis]	K01490	EC:3.5.4.6	GO:0003876; GO:0006188	[F] COG1816 Adenosine deaminase	[F] KOG1096 Adenosine monophosphate deaminase	IPR001365; IPR006329; IPR006650
comp10462_c0_seq2	5206	gb|EFN59016.1|	hypothetical protein CHLNCDRAFT_137692 [Chlorella variabilis]	K01490	EC:3.5.4.6	GO:0003876; GO:0006188	[F] COG1816 Adenosine deaminase	[F] KOG1096 Adenosine monophosphate deaminase	IPR001365; IPR006329; IPR006650
comp10462_c0_seq5	506	gb|EFN54101.1|	hypothetical protein CHLNCDRAFT_136239, partial [Chlorella variabilis]	--	--	GO:0003723	--	--	IPR001313; IPR011989; IPR016024
comp10462_c0_seq6	5077	gb|EFN59016.1|	hypothetical protein CHLNCDRAFT_137692 [Chlorella variabilis]	K01490	EC:3.5.4.6	GO:0003876; GO:0006188	[F] COG1816 Adenosine deaminase	[F] KOG1096 Adenosine monophosphate deaminase	IPR001365; IPR006329; IPR006650
comp10462_c0_seq7	5339	gb|EFN59016.1|	hypothetical protein CHLNCDRAFT_137692 [Chlorella variabilis]	K01490	EC:3.5.4.6	GO:0003876; GO:0006188	[F] COG1816 Adenosine deaminase	[F] KOG1096 Adenosine monophosphate deaminase	IPR001365; IPR006329; IPR006650
comp10462_c1_seq1	2841	gb|EIE25984.1|	ARM repeat-containing protein [Coccomyxa subellipsoidea C-169]	--	--	GO:0003723	[J] COG5099 RNA-binding protein of the Puf family, translational repressor	[J] KOG2049 Translational repressor MPT5/PUF4 and related RNA-binding proteins (Puf superfamily)	IPR001313; IPR011989; IPR016024
comp10462_c1_seq2	3030	ref|XP_002505308.1|	predicted protein [Micromonas sp. RCC299]	--	--	GO:0003723	[J] COG5099 RNA-binding protein of the Puf family, translational repressor	[J] KOG2049 Translational repressor MPT5/PUF4 and related RNA-binding proteins (Puf superfamily)	IPR001313; IPR011989; IPR016024
comp10464_c0_seq1	1169	ref|XP_675397.1|	hypothetical protein [Plasmodium berghei strain ANKA]	--	--	--	--	--	IPR022173
comp10466_c0_seq1	813	gb|AEZ06401.1|	SWN-like protein [Aquilegia coerulea]	--	--	GO:0031519; GO:0003682	--	--	IPR001005; IPR001214; IPR025778; IPR026489
comp10467_c0_seq2	1181	gb|EFN50912.1|	hypothetical protein CHLNCDRAFT_141686 [Chlorella variabilis]	--	--	GO:0016020; GO:0005315; GO:0006817	--	--	IPR001204
comp10467_c1_seq1	975	gb|EFN50912.1|	hypothetical protein CHLNCDRAFT_141686 [Chlorella variabilis]	--	--	GO:0016020; GO:0005315; GO:0006817	[P] COG0306 Phosphate/sulphate permeases	[P] KOG2493 Na+/Pi symporter	IPR001204
comp10469_c0_seq3	1354	gb|EFN52383.1|	hypothetical protein CHLNCDRAFT_138826 [Chlorella variabilis]	--	--	--	--	--	IPR006569; IPR006903; IPR008942
comp10470_c0_seq1	1340	gb|EFN52786.1|	hypothetical protein CHLNCDRAFT_58759 [Chlorella variabilis]	--	--	--	--	--	IPR011989; IPR016024
comp10470_c1_seq1	321	gb|EFN52786.1|	hypothetical protein CHLNCDRAFT_58759 [Chlorella variabilis]	--	--	--	--	--	IPR011989; IPR016024
comp10470_c2_seq1	395	gb|EFN52786.1|	hypothetical protein CHLNCDRAFT_58759 [Chlorella variabilis]	--	--	--	--	--	IPR011989; IPR016024
comp10471_c0_seq1	3313	gb|EFN52121.1|	hypothetical protein CHLNCDRAFT_58964 [Chlorella variabilis]	--	--	--	--	--	--
comp10471_c0_seq2	1866	gb|EFN52121.1|	hypothetical protein CHLNCDRAFT_58964 [Chlorella variabilis]	--	--	--	--	--	--
comp10471_c0_seq3	3482	gb|EFN52121.1|	hypothetical protein CHLNCDRAFT_58964 [Chlorella variabilis]	--	--	--	--	--	--
comp10472_c0_seq1	2294	gb|EFN58808.1|	hypothetical protein CHLNCDRAFT_56904 [Chlorella variabilis]	K09955	--	GO:0003824; GO:0008152	[S] COG3533 Uncharacterized protein conserved in bacteria	--	IPR008928; IPR012341; IPR012878
comp10472_c1_seq1	1308	gb|EFN58808.1|	hypothetical protein CHLNCDRAFT_56904 [Chlorella variabilis]	--	--	GO:0003824; GO:0008152	--	--	IPR008928; IPR012341; IPR012878
comp10472_c1_seq2	1127	gb|EFN58808.1|	hypothetical protein CHLNCDRAFT_56904 [Chlorella variabilis]	--	--	GO:0003824; GO:0008152	--	--	IPR008928; IPR012341; IPR012878
comp10472_c1_seq3	751	gb|EFN58808.1|	hypothetical protein CHLNCDRAFT_56904 [Chlorella variabilis]	--	--	GO:0003824; GO:0008152	--	--	IPR008928; IPR012341; IPR012878
comp10472_c1_seq4	932	gb|EFN58808.1|	hypothetical protein CHLNCDRAFT_56904 [Chlorella variabilis]	--	--	GO:0003824; GO:0008152	--	--	IPR008928; IPR012341; IPR012878
comp10473_c0_seq1	3260	gb|EFN58049.1|	hypothetical protein CHLNCDRAFT_50737 [Chlorella variabilis]	--	--	GO:0016021	--	--	IPR002781
comp10473_c0_seq3	3423	gb|EFN58049.1|	hypothetical protein CHLNCDRAFT_50737 [Chlorella variabilis]	--	--	GO:0016021	--	--	IPR002781
comp10474_c0_seq1	288	gb|EFN52933.1|	hypothetical protein CHLNCDRAFT_137274 [Chlorella variabilis]	--	--	GO:0016787	--	--	IPR000286; IPR023801
comp10474_c0_seq2	461	gb|EFN52933.1|	hypothetical protein CHLNCDRAFT_137274 [Chlorella variabilis]	--	--	GO:0016787	--	--	IPR000286; IPR023801
comp10474_c0_seq3	418	gb|EFN52933.1|	hypothetical protein CHLNCDRAFT_137274 [Chlorella variabilis]	--	--	GO:0016787	--	--	IPR000286; IPR023801
comp10474_c0_seq4	417	gb|EFN52933.1|	hypothetical protein CHLNCDRAFT_137274 [Chlorella variabilis]	--	--	GO:0016787	--	--	IPR000286; IPR023801
comp10474_c1_seq1	225	gb|EKC98996.1|	histone deacetylase clr3 [Trichosporon asahii var. asahii CBS 8904]	--	--	GO:0016787	--	--	IPR000286; IPR019154; IPR023801
comp10476_c0_seq2	1620	gb|EFN55815.1|	hypothetical protein CHLNCDRAFT_22722 [Chlorella variabilis]	--	--	GO:0019898; GO:0009654; GO:0005509; GO:0015979; GO:0042549	--	--	IPR002628; IPR011250
comp10476_c0_seq4	1477	gb|EFN55815.1|	hypothetical protein CHLNCDRAFT_22722 [Chlorella variabilis]	--	--	GO:0019898; GO:0009654; GO:0005509; GO:0015979; GO:0042549	--	--	IPR002628; IPR011250
comp10478_c0_seq1	1246	gb|EFN55773.1|	hypothetical protein CHLNCDRAFT_35242 [Chlorella variabilis]	--	--	GO:0016746	--	[I] KOG2847 Phosphate acyltransferase	IPR000872; IPR002123
comp10478_c0_seq2	1136	gb|EFN55773.1|	hypothetical protein CHLNCDRAFT_35242 [Chlorella variabilis]	K13511	EC:2.3.1.-	GO:0016746	--	[I] KOG2847 Phosphate acyltransferase	IPR000872; IPR002123
comp10478_c0_seq3	1485	gb|EFN55773.1|	hypothetical protein CHLNCDRAFT_35242 [Chlorella variabilis]	K13511	EC:2.3.1.-	GO:0016746	--	[I] KOG2847 Phosphate acyltransferase	IPR000872; IPR002123
comp10478_c0_seq4	1595	gb|EFN55773.1|	hypothetical protein CHLNCDRAFT_35242 [Chlorella variabilis]	--	--	GO:0016746	--	[I] KOG2847 Phosphate acyltransferase	IPR000872; IPR002123
comp10479_c0_seq1	1596	gb|EIE22908.1|	hypothetical protein COCSUDRAFT_64028 [Coccomyxa subellipsoidea C-169]	--	--	--	--	[S] KOG2895 Uncharacterized conserved protein	IPR021261
comp10479_c0_seq2	1456	gb|EIE22908.1|	hypothetical protein COCSUDRAFT_64028 [Coccomyxa subellipsoidea C-169]	--	--	--	--	[S] KOG2895 Uncharacterized conserved protein	IPR021261
comp10479_c0_seq3	1644	gb|EIE22908.1|	hypothetical protein COCSUDRAFT_64028 [Coccomyxa subellipsoidea C-169]	--	--	--	--	[S] KOG2895 Uncharacterized conserved protein	IPR021261
comp10479_c0_seq4	1784	gb|EIE22908.1|	hypothetical protein COCSUDRAFT_64028 [Coccomyxa subellipsoidea C-169]	--	--	--	--	[S] KOG2895 Uncharacterized conserved protein	IPR021261
comp1048_c0_seq1	372	gb|EFN52737.1|	hypothetical protein CHLNCDRAFT_138305 [Chlorella variabilis]	--	--	GO:0004222; GO:0006508	--	--	IPR001590; IPR024079
comp10480_c0_seq1	515	ref|XP_001700122.1|	YbaK/prolyl-tRNA synthetase-like protein [Chlamydomonas reinhardtii]	--	--	GO:0002161; GO:0004812; GO:0006450	--	--	IPR007214
comp10480_c0_seq2	930	gb|EFN50638.1|	hypothetical protein CHLNCDRAFT_28906 [Chlorella variabilis]	--	--	GO:0002161; GO:0006450	--	--	IPR007214
comp10483_c0_seq1	1225	gb|EFN58552.1|	hypothetical protein CHLNCDRAFT_56923 [Chlorella variabilis]	--	--	--	[O] COG0435 Predicted glutathione S-transferase	[O] KOG2903 Predicted glutathione S-transferase	IPR004045; IPR010987; IPR012336; IPR016639
comp10483_c0_seq2	1368	gb|EFN58552.1|	hypothetical protein CHLNCDRAFT_56923 [Chlorella variabilis]	K07393	--	--	[O] COG0435 Predicted glutathione S-transferase	[O] KOG2903 Predicted glutathione S-transferase	IPR004045; IPR010987; IPR012336; IPR016639
comp10483_c0_seq3	1124	gb|EFN58552.1|	hypothetical protein CHLNCDRAFT_56923 [Chlorella variabilis]	--	--	--	[O] COG0435 Predicted glutathione S-transferase	[O] KOG2903 Predicted glutathione S-transferase	IPR004045; IPR010987; IPR012336; IPR016639
comp10483_c0_seq4	1347	gb|EFN58552.1|	hypothetical protein CHLNCDRAFT_56923 [Chlorella variabilis]	K07393	--	--	[O] COG0435 Predicted glutathione S-transferase	[O] KOG2903 Predicted glutathione S-transferase	IPR004045; IPR010987; IPR012336; IPR016639
comp10483_c0_seq5	1103	gb|EFN58552.1|	hypothetical protein CHLNCDRAFT_56923 [Chlorella variabilis]	--	--	--	[O] COG0435 Predicted glutathione S-transferase	[O] KOG2903 Predicted glutathione S-transferase	IPR004045; IPR010987; IPR012336; IPR016639
comp10483_c0_seq6	1204	gb|EFN58552.1|	hypothetical protein CHLNCDRAFT_56923 [Chlorella variabilis]	--	--	--	[O] COG0435 Predicted glutathione S-transferase	[O] KOG2903 Predicted glutathione S-transferase	IPR004045; IPR010987; IPR012336; IPR016639
comp10485_c0_seq1	525	gb|EFN54211.1|	hypothetical protein CHLNCDRAFT_135693 [Chlorella variabilis]	--	--	--	--	--	IPR004910
comp10485_c1_seq1	434	gb|EFN54211.1|	hypothetical protein CHLNCDRAFT_135693 [Chlorella variabilis]	--	--	--	--	--	IPR004910
comp10486_c0_seq1	886	gb|EFN52022.1|	hypothetical protein CHLNCDRAFT_54789 [Chlorella variabilis]	--	--	GO:0003677; GO:0003713; GO:0006355	--	[K] KOG2712 Transcriptional coactivator	IPR003173; IPR009044; IPR009057; IPR014876
comp10486_c1_seq1	909	gb|EFN52022.1|	hypothetical protein CHLNCDRAFT_54789 [Chlorella variabilis]	--	--	GO:0003677; GO:0003713; GO:0006355	--	[K] KOG2712 Transcriptional coactivator	IPR003173; IPR009044; IPR009057; IPR014876
comp10488_c0_seq1	4839	gb|EFN53071.1|	hypothetical protein CHLNCDRAFT_32323 [Chlorella variabilis]	K01599	EC:4.1.1.37	GO:0004853; GO:0006782	[H] COG0407 Uroporphyrinogen-III decarboxylase	[H] KOG2872 Uroporphyrinogen decarboxylase	IPR000257; IPR006361
comp10488_c0_seq4	5029	gb|EFN53071.1|	hypothetical protein CHLNCDRAFT_32323 [Chlorella variabilis]	K01599	EC:4.1.1.37	GO:0004853; GO:0006782	[H] COG0407 Uroporphyrinogen-III decarboxylase	[H] KOG2872 Uroporphyrinogen decarboxylase	IPR000257; IPR006361
comp10489_c0_seq2	316	ref|XP_002947940.1|	hypothetical protein VOLCADRAFT_88352 [Volvox carteri f. nagariensis]	--	--	--	--	--	--
comp1048959_c0_seq1	235	gb|EIE18595.1|	Six-hairpin glycosidase [Coccomyxa subellipsoidea C-169]	--	--	GO:0004553; GO:0005975	--	--	IPR001701; IPR008928; IPR012341
comp10490_c0_seq1	4674	gb|EFN59236.1|	hypothetical protein CHLNCDRAFT_138222 [Chlorella variabilis]	K16815	--	GO:0016787; GO:0006629	--	[I] KOG4231 Intracellular membrane-bound Ca2+-independent phospholipase A2	IPR000225; IPR001611; IPR002641; IPR011989; IPR016024; IPR016035
comp10490_c0_seq2	4411	gb|EFN59236.1|	hypothetical protein CHLNCDRAFT_138222 [Chlorella variabilis]	K16815	--	GO:0016787; GO:0006629	--	[I] KOG4231 Intracellular membrane-bound Ca2+-independent phospholipase A2	IPR000225; IPR001611; IPR002641; IPR011989; IPR016024; IPR016035
comp10490_c0_seq3	4351	gb|EFN59236.1|	hypothetical protein CHLNCDRAFT_138222 [Chlorella variabilis]	--	--	GO:0016787; GO:0006629	--	[I] KOG4231 Intracellular membrane-bound Ca2+-independent phospholipase A2	IPR000225; IPR001611; IPR002641; IPR011989; IPR016024; IPR016035
comp10490_c0_seq4	4542	gb|EFN59236.1|	hypothetical protein CHLNCDRAFT_138222 [Chlorella variabilis]	K16815	--	GO:0016787; GO:0006629	--	[I] KOG4231 Intracellular membrane-bound Ca2+-independent phospholipase A2	IPR000225; IPR001611; IPR002641; IPR011989; IPR016024; IPR016035
comp10490_c0_seq5	4543	gb|EFN59236.1|	hypothetical protein CHLNCDRAFT_138222 [Chlorella variabilis]	K16815	--	GO:0016787; GO:0006629	--	[I] KOG4231 Intracellular membrane-bound Ca2+-independent phospholipase A2	IPR000225; IPR001611; IPR002641; IPR011989; IPR016024; IPR016035
comp10490_c0_seq6	4220	gb|EFN59236.1|	hypothetical protein CHLNCDRAFT_138222 [Chlorella variabilis]	--	--	GO:0016787; GO:0006629	--	[I] KOG4231 Intracellular membrane-bound Ca2+-independent phospholipase A2	IPR000225; IPR001611; IPR002641; IPR011989; IPR016024; IPR016035
comp10491_c0_seq1	1650	gb|EFN58012.1|	hypothetical protein CHLNCDRAFT_57086 [Chlorella variabilis]	--	--	--	--	--	--
comp10491_c0_seq2	1464	gb|EFN58012.1|	hypothetical protein CHLNCDRAFT_57086 [Chlorella variabilis]	--	--	--	--	--	--
comp10491_c1_seq1	1991	gb|EFN58012.1|	hypothetical protein CHLNCDRAFT_57086 [Chlorella variabilis]	--	--	--	--	--	--
comp10491_c1_seq2	1846	gb|EFN58012.1|	hypothetical protein CHLNCDRAFT_57086 [Chlorella variabilis]	--	--	--	--	--	--
comp10494_c0_seq3	1870	gb|EFN53770.1|	hypothetical protein CHLNCDRAFT_136410 [Chlorella variabilis]	--	--	--	--	--	IPR011989; IPR016024
comp10494_c2_seq1	2470	gb|EFN53770.1|	hypothetical protein CHLNCDRAFT_136410 [Chlorella variabilis]	--	--	--	--	[S] KOG2029 Uncharacterized conserved protein	IPR011989; IPR016024
comp10494_c2_seq3	2351	gb|EFN53770.1|	hypothetical protein CHLNCDRAFT_136410 [Chlorella variabilis]	--	--	--	--	[S] KOG2029 Uncharacterized conserved protein	IPR011989; IPR016024
comp10495_c0_seq1	1828	gb|EFN52882.1|	hypothetical protein CHLNCDRAFT_138391 [Chlorella variabilis]	K14961	--	--	[R] COG2319 FOG: WD40 repeat	[R] KOG1273 WD40 repeat protein	IPR001680; IPR015943; IPR017986
comp10495_c0_seq2	1795	gb|EFN52882.1|	hypothetical protein CHLNCDRAFT_138391 [Chlorella variabilis]	K14961	--	--	[R] COG2319 FOG: WD40 repeat	[R] KOG1273 WD40 repeat protein	IPR001680; IPR015943; IPR017986
comp10495_c0_seq3	2022	gb|EFN52882.1|	hypothetical protein CHLNCDRAFT_138391 [Chlorella variabilis]	K14961	--	--	--	[R] KOG1273 WD40 repeat protein	IPR001680; IPR015943; IPR017986
comp10495_c0_seq4	1989	gb|EFN52882.1|	hypothetical protein CHLNCDRAFT_138391 [Chlorella variabilis]	K14961	--	--	--	[R] KOG1273 WD40 repeat protein	IPR001680; IPR015943; IPR017986
comp10496_c0_seq1	1025	gb|EFN52514.1|	expressed protein [Chlorella variabilis]	--	--	--	--	--	--
comp10496_c1_seq1	1096	gb|EFN52418.1|	hypothetical protein CHLNCDRAFT_138911 [Chlorella variabilis]	--	--	GO:0051537; GO:0009055; GO:0046872	--	--	IPR001041; IPR006058; IPR012675
comp10496_c1_seq2	880	gb|EFN52418.1|	hypothetical protein CHLNCDRAFT_138911 [Chlorella variabilis]	--	--	GO:0051537; GO:0009055; GO:0046872	--	--	IPR001041; IPR006058; IPR012675
comp10496_c1_seq3	927	gb|EFN52418.1|	hypothetical protein CHLNCDRAFT_138911 [Chlorella variabilis]	--	--	GO:0051537; GO:0009055; GO:0046872	--	--	IPR001041; IPR006058; IPR012675
comp10496_c1_seq4	711	gb|EFN52418.1|	hypothetical protein CHLNCDRAFT_138911 [Chlorella variabilis]	--	--	GO:0051537; GO:0009055; GO:0046872	--	--	IPR001041; IPR006058; IPR012675
comp10498_c0_seq1	2620	ref|XP_001699503.1|	predicted protein [Chlamydomonas reinhardtii]	--	--	--	[R] COG2910 Putative NADH-flavin reductase	--	IPR010865
comp10498_c0_seq2	2492	gb|AGC71512.1|	NmrA family protein [uncultured bacterium A1Q1_fos_550]	--	--	--	[R] COG2910 Putative NADH-flavin reductase	--	IPR016040
comp10498_c0_seq3	2372	ref|XP_001699503.1|	predicted protein [Chlamydomonas reinhardtii]	--	--	--	[S] COG4446 Uncharacterized protein conserved in bacteria	--	IPR010865
comp10498_c0_seq4	2244	ref|XP_001699503.1|	predicted protein [Chlamydomonas reinhardtii]	--	--	--	[R] COG2910 Putative NADH-flavin reductase	--	IPR010865
comp10498_c0_seq5	2337	gb|AGC71512.1|	NmrA family protein [uncultured bacterium A1Q1_fos_550]	--	--	--	[R] COG2910 Putative NADH-flavin reductase	--	IPR016040
comp10499_c0_seq1	2376	gb|EFN51279.1|	hypothetical protein CHLNCDRAFT_141212 [Chlorella variabilis]	--	--	GO:0070403	--	--	IPR003000; IPR026590; IPR026591
comp10499_c0_seq2	2425	gb|EFN51279.1|	hypothetical protein CHLNCDRAFT_141212 [Chlorella variabilis]	--	--	GO:0070403	--	--	IPR003000; IPR026590; IPR026591
comp10499_c0_seq3	2240	gb|EFN51279.1|	hypothetical protein CHLNCDRAFT_141212 [Chlorella variabilis]	--	--	GO:0070403	--	--	IPR003000; IPR026590; IPR026591
comp10499_c0_seq4	2535	gb|EFN51279.1|	hypothetical protein CHLNCDRAFT_141212 [Chlorella variabilis]	--	--	GO:0070403	--	--	IPR003000; IPR026590; IPR026591
comp10499_c0_seq5	2671	gb|EFN51279.1|	hypothetical protein CHLNCDRAFT_141212 [Chlorella variabilis]	--	--	GO:0070403	--	--	IPR003000; IPR026590; IPR026591
comp10499_c0_seq6	2486	gb|EFN51279.1|	hypothetical protein CHLNCDRAFT_141212 [Chlorella variabilis]	--	--	GO:0070403	--	--	IPR003000; IPR026590; IPR026591
comp10499_c0_seq7	2350	gb|EFN51279.1|	hypothetical protein CHLNCDRAFT_141212 [Chlorella variabilis]	--	--	GO:0070403	--	--	IPR003000; IPR026590; IPR026591
comp10499_c0_seq8	2561	gb|EFN51279.1|	hypothetical protein CHLNCDRAFT_141212 [Chlorella variabilis]	--	--	GO:0070403	--	--	IPR003000; IPR026590; IPR026591
comp1050_c0_seq1	624	ref|YP_004339024.1|	NADH dehydrogenase subunit 7 [Coccomyxa subellipsoidea C-169]	K00333	EC:1.6.5.3	GO:0005739; GO:0051287; GO:0016651; GO:0048038	[C] COG0649 NADH:ubiquinone oxidoreductase 49 kD subunit 7	[C] KOG2870 NADH:ubiquinone oxidoreductase, NDUFS2/49 kDa subunit	IPR001135; IPR014029; IPR022885
comp10500_c1_seq1	1059	gb|EFN55436.1|	hypothetical protein CHLNCDRAFT_12869, partial [Chlorella variabilis]	--	--	GO:0005849; GO:0016787; GO:0003729; GO:0006378	--	[A] KOG1689 mRNA cleavage factor I subunit	IPR000086; IPR015797; IPR016706
comp10500_c1_seq2	1200	gb|EFN55436.1|	hypothetical protein CHLNCDRAFT_12869, partial [Chlorella variabilis]	--	--	GO:0005849; GO:0016787; GO:0003729; GO:0006378	--	[A] KOG1689 mRNA cleavage factor I subunit	IPR000086; IPR015797; IPR016706
comp10500_c1_seq3	635	gb|EFN55436.1|	hypothetical protein CHLNCDRAFT_12869, partial [Chlorella variabilis]	--	--	GO:0005849; GO:0016787; GO:0003729; GO:0006378	--	[A] KOG1689 mRNA cleavage factor I subunit	IPR000086; IPR015797; IPR016706
comp10500_c1_seq4	776	gb|EFN55436.1|	hypothetical protein CHLNCDRAFT_12869, partial [Chlorella variabilis]	K14397	--	GO:0005849; GO:0016787; GO:0003729; GO:0006378	--	[A] KOG1689 mRNA cleavage factor I subunit	IPR000086; IPR015797; IPR016706
comp10503_c0_seq2	1873	gb|EFN56581.1|	hypothetical protein CHLNCDRAFT_144281 [Chlorella variabilis]	--	--	GO:0004806; GO:0006629	--	--	IPR002921
comp10504_c0_seq3	2625	gb|EFN55294.1|	hypothetical protein CHLNCDRAFT_134243 [Chlorella variabilis]	K14018	--	--	[R] COG2319 FOG: WD40 repeat	[I] KOG0301 Phospholipase A2-activating protein (contains WD40 repeats)	IPR001680; IPR013535; IPR015155; IPR015943; IPR017986; IPR019775; IPR020472
comp10504_c1_seq1	2001	gb|EFN55151.1|	hypothetical protein CHLNCDRAFT_134244 [Chlorella variabilis]	K12196	--	GO:0005524; GO:0017111	[O] COG0464 ATPases of the AAA+ class	[O] KOG0739 AAA+-type ATPase	IPR003593; IPR003959; IPR007330; IPR015415; IPR027417
comp10506_c0_seq1	814	gb|EIE25561.1|	hypothetical protein COCSUDRAFT_65305 [Coccomyxa subellipsoidea C-169]	--	--	--	--	--	--
comp10506_c1_seq3	659	gb|EEC67926.1|	hypothetical protein OsI_35636 [Oryza sativa Indica Group]	--	--	GO:0008889; GO:0006071; GO:0006629	--	[C] KOG2258 Glycerophosphoryl diester phosphodiesterase	IPR004129; IPR017946
comp10506_c2_seq2	767	gb|EFN57143.1|	hypothetical protein CHLNCDRAFT_143477 [Chlorella variabilis]	--	--	GO:0008889; GO:0006071; GO:0006629	--	[C] KOG2258 Glycerophosphoryl diester phosphodiesterase	IPR000909; IPR004129; IPR017946
comp10508_c0_seq1	1612	gb|EFN52858.1|	hypothetical protein CHLNCDRAFT_138338 [Chlorella variabilis]	--	--	GO:0032021; GO:0034244	--	--	IPR026305
comp10508_c0_seq3	1908	gb|EFN52858.1|	hypothetical protein CHLNCDRAFT_138338 [Chlorella variabilis]	--	--	GO:0032021; GO:0034244	--	--	IPR026305
comp10510_c0_seq2	1300	gb|EFN55199.1|	hypothetical protein CHLNCDRAFT_59682 [Chlorella variabilis]	--	--	--	[L] COG0389 Nucleotidyltransferase/DNA polymerase involved in DNA repair	[C] KOG1575 Voltage-gated shaker-like K+ channel, subunit beta/KCNAB	IPR001395; IPR005399; IPR023210
comp10511_c0_seq1	5339	gb|EFN57704.1|	hypothetical protein CHLNCDRAFT_50975 [Chlorella variabilis]	K04710	EC:2.3.1.24	GO:0016021	[U] COG5058 Protein transporter of the TRAM (translocating chain-associating membrane) superfamily, longevity assurance factor	[U] KOG1607 Protein transporter of the TRAM (translocating chain-associating membrane) superfamily	IPR006634
comp10511_c1_seq1	1832	gb|EIE24529.1|	hypothetical protein COCSUDRAFT_65401 [Coccomyxa subellipsoidea C-169]	--	--	GO:0016020	[GER] COG0697 Permeases of the drug/metabolite transporter (DMT) superfamily	[R] KOG3912 Predicted integral membrane protein	IPR000620
comp10511_c1_seq2	1745	gb|EIE24529.1|	hypothetical protein COCSUDRAFT_65401 [Coccomyxa subellipsoidea C-169]	--	--	GO:0016020	[GER] COG0697 Permeases of the drug/metabolite transporter (DMT) superfamily	[R] KOG3912 Predicted integral membrane protein	IPR000620
comp10511_c2_seq1	959	gb|EFN58854.1|	hypothetical protein CHLNCDRAFT_29874 [Chlorella variabilis]	K02694	--	GO:0009538; GO:0015979	--	--	IPR003666
comp10512_c0_seq2	3296	gb|EFN58437.1|	hypothetical protein CHLNCDRAFT_140406 [Chlorella variabilis]	--	--	GO:0016021; GO:0055085	--	[G] KOG1330 Sugar transporter/spinster transmembrane protein	IPR011701; IPR016196; IPR020846
comp10512_c0_seq3	3436	gb|EFN58437.1|	hypothetical protein CHLNCDRAFT_140406 [Chlorella variabilis]	--	--	GO:0016021; GO:0055085	--	[G] KOG1330 Sugar transporter/spinster transmembrane protein	IPR011701; IPR016196; IPR020846
comp10512_c0_seq4	3531	gb|EFN58437.1|	hypothetical protein CHLNCDRAFT_140406 [Chlorella variabilis]	--	--	GO:0016021; GO:0055085	--	[G] KOG1330 Sugar transporter/spinster transmembrane protein	IPR011701; IPR016196; IPR020846
comp10512_c0_seq5	3391	gb|EFN58437.1|	hypothetical protein CHLNCDRAFT_140406 [Chlorella variabilis]	--	--	GO:0016021; GO:0055085	--	[G] KOG1330 Sugar transporter/spinster transmembrane protein	IPR011701; IPR016196; IPR020846
comp10513_c0_seq1	604	gb|EFN59000.1|	expressed protein [Chlorella variabilis]	--	--	--	--	--	--
comp10513_c1_seq1	1327	gb|EIE23506.1|	S-adenosyl-L-methionine-dependent methyltransferase [Coccomyxa subellipsoidea C-169]	--	--	GO:0008168	[QR] COG0500 SAM-dependent methyltransferases	[R] KOG3010 Methyltransferase	IPR013216
comp10513_c1_seq2	1509	gb|EIE23506.1|	S-adenosyl-L-methionine-dependent methyltransferase [Coccomyxa subellipsoidea C-169]	--	--	GO:0008168	[QR] COG0500 SAM-dependent methyltransferases	[R] KOG3010 Methyltransferase	IPR013216
comp10514_c1_seq1	434	gb|EFN54446.1|	hypothetical protein CHLNCDRAFT_135865 [Chlorella variabilis]	--	--	--	--	--	--
comp10516_c0_seq1	1056	gb|EFN53489.1|	hypothetical protein CHLNCDRAFT_49012 [Chlorella variabilis]	--	--	--	--	--	IPR001715; IPR010441
comp10516_c0_seq2	846	gb|EFN53489.1|	hypothetical protein CHLNCDRAFT_49012 [Chlorella variabilis]	--	--	--	--	--	IPR001715; IPR010441
comp10517_c0_seq1	3967	gb|ACF22999.1|	nitrate reductase [Chlorella vulgaris]	K10534	EC:1.7.1.1; EC:1.7.1.2; EC:1.7.1.3	GO:0009055; GO:0050660; GO:0020037; GO:0005506; GO:0030151; GO:0043546; GO:0046857; GO:0042128	[R] COG2041 Sulfite oxidase and related enzymes	[C] KOG0535 Sulfite oxidase, molybdopterin-binding component	IPR000572; IPR001199; IPR001433; IPR001709; IPR001834; IPR005066; IPR008333; IPR008335; IPR012137; IPR014756; IPR017927; IPR017938; IPR018506; IPR022407
comp10517_c1_seq1	3216	gb|EFN55268.1|	hypothetical protein CHLNCDRAFT_35513, partial [Chlorella variabilis]	K08867	EC:2.7.11.1	GO:0005524; GO:0004674	[RTKL] COG0515 Serine/threonine protein kinase	[R] KOG0584 Serine/threonine protein kinase	IPR000719; IPR008271; IPR011009
comp10517_c2_seq1	4328	gb|EFN52613.1|	hypothetical protein CHLNCDRAFT_26644 [Chlorella variabilis]	K00366	EC:1.7.7.1	GO:0020037; GO:0051536; GO:0016491	[P] COG0155 Sulfite reductase, beta subunit (hemoprotein)	[P] KOG0560 Sulfite reductase (ferredoxin)	IPR005117; IPR006066; IPR006067; IPR012798
comp10517_c2_seq2	5204	gb|EFN52613.1|	hypothetical protein CHLNCDRAFT_26644 [Chlorella variabilis]	K00366	EC:1.7.7.1	GO:0020037; GO:0051536; GO:0016491	[P] COG0155 Sulfite reductase, beta subunit (hemoprotein)	[P] KOG0560 Sulfite reductase (ferredoxin)	IPR005117; IPR006066; IPR006067; IPR012798
comp10520_c0_seq1	946	gb|EFN55786.1|	hypothetical protein CHLNCDRAFT_14100, partial [Chlorella variabilis]	--	--	--	[S] COG1371 Uncharacterized conserved protein	[S] KOG4528 Uncharacterized conserved protein	IPR002804; IPR023572
comp10520_c0_seq2	694	gb|EFN55786.1|	hypothetical protein CHLNCDRAFT_14100, partial [Chlorella variabilis]	--	--	--	[S] COG1371 Uncharacterized conserved protein	[S] KOG4528 Uncharacterized conserved protein	IPR002804; IPR023572
comp10520_c2_seq1	562	gb|EFN52577.1|	hypothetical protein CHLNCDRAFT_138584, partial [Chlorella variabilis]	--	--	GO:0004185; GO:0006508	--	--	IPR001563
comp10521_c0_seq1	5635	gb|EFN54357.1|	hypothetical protein CHLNCDRAFT_135628 [Chlorella variabilis]	--	--	--	--	--	--
comp10521_c0_seq2	5518	gb|EFN54357.1|	hypothetical protein CHLNCDRAFT_135628 [Chlorella variabilis]	--	--	--	--	--	--
comp10524_c0_seq1	2282	gb|EFN50520.1|	hypothetical protein CHLNCDRAFT_139218 [Chlorella variabilis]	--	--	GO:0005525; GO:0003924; GO:0006184	--	--	IPR003191
comp10524_c0_seq2	2450	gb|EFN50520.1|	hypothetical protein CHLNCDRAFT_139218 [Chlorella variabilis]	--	--	GO:0005525; GO:0003924; GO:0006184	--	--	IPR003191
comp10524_c2_seq1	1014	gb|EFN58065.1|	hypothetical protein CHLNCDRAFT_20214, partial [Chlorella variabilis]	K17339	EC:3.6.5.-	GO:0005525; GO:0003924; GO:0006184	--	[R] KOG2037 Guanylate-binding protein	IPR015894; IPR027417
comp1052434_c0_seq1	313	gb|AFK43330.1|	unknown [Lotus japonicus]	--	--	GO:0005524; GO:0008974; GO:0005975	[F] COG0572 Uridine kinase	[TZ] KOG4203 Armadillo/beta-Catenin/plakoglobin	IPR006082; IPR006083; IPR027417
comp10526_c0_seq1	1825	gb|EFN59359.1|	hypothetical protein CHLNCDRAFT_137816 [Chlorella variabilis]	--	--	--	--	--	IPR025638
comp10526_c0_seq2	1701	gb|EFN59359.1|	hypothetical protein CHLNCDRAFT_137816 [Chlorella variabilis]	--	--	--	--	--	IPR025638
comp10526_c0_seq3	1375	gb|EFN59359.1|	hypothetical protein CHLNCDRAFT_137816 [Chlorella variabilis]	--	--	--	--	--	IPR025638
comp10526_c0_seq4	1986	gb|EFN59359.1|	hypothetical protein CHLNCDRAFT_137816 [Chlorella variabilis]	--	--	--	--	--	IPR025638
comp10526_c0_seq5	1866	gb|EFN59359.1|	hypothetical protein CHLNCDRAFT_137816 [Chlorella variabilis]	--	--	--	--	--	IPR025638
comp10526_c0_seq6	2151	gb|EFN59359.1|	hypothetical protein CHLNCDRAFT_137816 [Chlorella variabilis]	--	--	--	--	--	IPR025638
comp10526_c0_seq7	1540	gb|EFN59359.1|	hypothetical protein CHLNCDRAFT_137816 [Chlorella variabilis]	--	--	--	--	--	IPR025638
comp10526_c0_seq8	1660	gb|EFN59359.1|	hypothetical protein CHLNCDRAFT_137816 [Chlorella variabilis]	--	--	--	--	--	IPR025638
comp1052607_c0_seq1	253	ref|WP_004633445.1|	nitrate transport ATP-binding subunits C and D [Ralstonia pickettii]	--	--	--	[P] COG1116 ABC-type nitrate/sulfonate/bicarbonate transport system, ATPase component	--	--
comp10527_c0_seq1	1244	gb|EFN58160.1|	hypothetical protein CHLNCDRAFT_50561 [Chlorella variabilis]	--	--	--	--	--	IPR001810
comp10527_c0_seq2	1342	gb|EFN58160.1|	hypothetical protein CHLNCDRAFT_50561 [Chlorella variabilis]	--	--	--	--	--	IPR001810
comp10527_c0_seq3	1430	gb|EFN58160.1|	hypothetical protein CHLNCDRAFT_50561 [Chlorella variabilis]	--	--	--	--	--	IPR001810
comp10527_c0_seq4	1156	gb|EFN58160.1|	hypothetical protein CHLNCDRAFT_50561 [Chlorella variabilis]	--	--	--	--	--	IPR001810
comp10527_c1_seq1	944	gb|EFN58160.1|	hypothetical protein CHLNCDRAFT_50561 [Chlorella variabilis]	--	--	--	--	--	IPR001810
comp10527_c1_seq2	827	gb|EFN58160.1|	hypothetical protein CHLNCDRAFT_50561 [Chlorella variabilis]	--	--	--	--	--	IPR001810
comp10528_c0_seq1	1064	gb|EFN57153.1|	hypothetical protein CHLNCDRAFT_143504 [Chlorella variabilis]	--	--	GO:0004553; GO:0005975	--	--	IPR002772; IPR026892
comp10528_c0_seq2	3038	ref|XP_002452540.1|	hypothetical protein SORBIDRAFT_04g027700 [Sorghum bicolor]	--	--	GO:0004553; GO:0005975	[G] COG1472 Beta-glucosidase-related glycosidases	--	IPR001764; IPR002772; IPR017853; IPR026891; IPR026892
comp10529_c0_seq1	1007	gb|ACU32661.1|	chloroplast ribulose-1,5-bisphosphate carboxylase/oxygenase small subunit [Chlorella pyrenoidosa]	K01602	EC:4.1.1.39	GO:0009536; GO:0004497; GO:0016984; GO:0015977; GO:0009853; GO:0015979	[C] COG4451 Ribulose bisphosphate carboxylase small subunit	--	IPR000894; IPR024681
comp10529_c0_seq3	993	gb|ACU32661.1|	chloroplast ribulose-1,5-bisphosphate carboxylase/oxygenase small subunit [Chlorella pyrenoidosa]	K01602	EC:4.1.1.39	GO:0009536; GO:0004497; GO:0016984; GO:0015977; GO:0009853; GO:0015979	[C] COG4451 Ribulose bisphosphate carboxylase small subunit	--	IPR000894; IPR024681
comp1053_c0_seq1	412	gb|EFN55443.1|	hypothetical protein CHLNCDRAFT_133749 [Chlorella variabilis]	--	--	--	--	--	--
comp10530_c1_seq1	206	gb|EFN50775.1|	hypothetical protein CHLNCDRAFT_142491 [Chlorella variabilis]	--	--	--	--	--	IPR001214; IPR015353
comp10530_c2_seq1	1281	gb|EFN50775.1|	hypothetical protein CHLNCDRAFT_142491 [Chlorella variabilis]	--	--	--	--	--	IPR001214; IPR015353
comp10530_c2_seq2	1121	gb|EFN50775.1|	hypothetical protein CHLNCDRAFT_142491 [Chlorella variabilis]	--	--	--	--	--	IPR001214; IPR015353
comp10530_c2_seq3	1009	gb|EFN50775.1|	hypothetical protein CHLNCDRAFT_142491 [Chlorella variabilis]	--	--	--	--	--	IPR001214; IPR015353
comp10531_c0_seq1	4365	gb|EFN57963.1|	heat shock protein 70 [Chlorella variabilis]	K03283	--	GO:0005524; GO:0006950	[O] COG0443 Molecular chaperone	[O] KOG0101 Molecular chaperones HSP70/HSC70, HSP70 superfamily	IPR013126; IPR018181
comp10531_c0_seq2	2460	gb|EFN57963.1|	heat shock protein 70 [Chlorella variabilis]	K04043	--	GO:0005524; GO:0006950	[O] COG0443 Molecular chaperone	[O] KOG0101 Molecular chaperones HSP70/HSC70, HSP70 superfamily	IPR013126; IPR018181
comp10534_c1_seq1	212	gb|EFN52671.1|	hypothetical protein CHLNCDRAFT_138631 [Chlorella variabilis]	--	--	GO:0008270	--	--	IPR002893
comp10535_c1_seq1	2098	gb|EFN51658.1|	hypothetical protein CHLNCDRAFT_59147 [Chlorella variabilis]	--	--	GO:0016491	[R] COG2509 Uncharacterized FAD-dependent dehydrogenases	--	IPR000408; IPR006076; IPR009091
comp10535_c1_seq2	1274	gb|EFN51658.1|	hypothetical protein CHLNCDRAFT_59147 [Chlorella variabilis]	--	--	GO:0016491	[R] COG2509 Uncharacterized FAD-dependent dehydrogenases	--	IPR000408; IPR006076; IPR009091
comp10535_c1_seq3	3466	gb|EFN52685.1|	hypothetical protein CHLNCDRAFT_138666 [Chlorella variabilis]	--	--	--	--	--	--
comp10536_c0_seq1	483	gb|EIE18955.1|	hypothetical protein COCSUDRAFT_49126 [Coccomyxa subellipsoidea C-169]	--	--	GO:0008080	--	--	IPR000182; IPR016181
comp10536_c0_seq2	633	gb|EIE18955.1|	hypothetical protein COCSUDRAFT_49126 [Coccomyxa subellipsoidea C-169]	--	--	GO:0008080	--	--	IPR000182; IPR016181
comp10538_c1_seq1	1452	gb|EFN51769.1|	hypothetical protein CHLNCDRAFT_139722 [Chlorella variabilis]	--	--	GO:0005634; GO:0003677; GO:0003700	--	--	IPR001471; IPR013083; IPR015414; IPR016177
comp10538_c1_seq2	1776	gb|EFN51769.1|	hypothetical protein CHLNCDRAFT_139722 [Chlorella variabilis]	--	--	GO:0005634; GO:0003677; GO:0003700	--	--	IPR001471; IPR013083; IPR015414; IPR016177
comp10538_c1_seq3	1617	gb|EFN51769.1|	hypothetical protein CHLNCDRAFT_139722 [Chlorella variabilis]	--	--	GO:0005634; GO:0003677; GO:0003700	--	--	IPR001471; IPR013083; IPR015414; IPR016177
comp10538_c1_seq4	1611	gb|EFN51769.1|	hypothetical protein CHLNCDRAFT_139722 [Chlorella variabilis]	--	--	GO:0005634; GO:0003677; GO:0003700	--	--	IPR001471; IPR013083; IPR015414; IPR016177
comp10538_c3_seq1	697	gb|EFN51769.1|	hypothetical protein CHLNCDRAFT_139722 [Chlorella variabilis]	K10695	EC:6.3.2.19	GO:0005634; GO:0003677; GO:0003700	--	[O] KOG0311 Predicted E3 ubiquitin ligase	IPR001471; IPR013083; IPR015414; IPR016177
comp10538_c3_seq2	642	gb|EFN51769.1|	hypothetical protein CHLNCDRAFT_139722 [Chlorella variabilis]	--	--	GO:0005634; GO:0003677; GO:0003700	--	[O] KOG0311 Predicted E3 ubiquitin ligase	IPR001471; IPR013083; IPR015414; IPR016177
comp10539_c1_seq1	417	gb|EFN52107.1|	hypothetical protein CHLNCDRAFT_32733 [Chlorella variabilis]	--	--	GO:0009507; GO:0016020; GO:0046872; GO:0009765	--	--	IPR001344; IPR022796; IPR023329
comp10539_c1_seq2	285	gb|EFN52107.1|	hypothetical protein CHLNCDRAFT_32733 [Chlorella variabilis]	--	--	GO:0009507; GO:0016020; GO:0046872; GO:0009765	--	--	IPR001344; IPR022796; IPR023329
comp10540_c0_seq2	2972	gb|EFN55643.1|	expressed protein [Chlorella variabilis]	--	--	GO:0016849; GO:0009190; GO:0035556	--	--	IPR001054
comp10540_c0_seq5	2863	gb|EFN55643.1|	expressed protein [Chlorella variabilis]	--	--	GO:0016849; GO:0009190; GO:0035556	--	--	IPR001054
comp10541_c0_seq1	1163	gb|EFN58202.1|	hypothetical protein CHLNCDRAFT_142061 [Chlorella variabilis]	--	--	--	--	--	--
comp10541_c0_seq3	1847	gb|EFN58202.1|	hypothetical protein CHLNCDRAFT_142061 [Chlorella variabilis]	--	--	--	--	--	--
comp10541_c0_seq4	1620	gb|EFN58202.1|	hypothetical protein CHLNCDRAFT_142061 [Chlorella variabilis]	--	--	--	--	--	--
comp10541_c0_seq5	1467	gb|EFN58202.1|	hypothetical protein CHLNCDRAFT_142061 [Chlorella variabilis]	--	--	--	--	--	--
comp10541_c0_seq6	1240	gb|EFN58202.1|	hypothetical protein CHLNCDRAFT_142061 [Chlorella variabilis]	--	--	--	--	--	--
comp10541_c0_seq7	1390	gb|EFN58202.1|	hypothetical protein CHLNCDRAFT_142061 [Chlorella variabilis]	--	--	--	--	--	--
comp10541_c0_seq8	1770	gb|EFN58202.1|	hypothetical protein CHLNCDRAFT_142061 [Chlorella variabilis]	--	--	--	--	--	--
comp10541_c0_seq9	1543	gb|EFN58202.1|	hypothetical protein CHLNCDRAFT_142061 [Chlorella variabilis]	--	--	--	--	--	--
comp10542_c0_seq1	2197	gb|EFN53403.1|	hypothetical protein CHLNCDRAFT_137209 [Chlorella variabilis]	--	--	--	--	--	IPR001660; IPR013761; IPR021129
comp10543_c0_seq1	461	gb|EFN52137.1|	hypothetical protein CHLNCDRAFT_139266 [Chlorella variabilis]	--	--	GO:0005737; GO:0016788; GO:0003676; GO:0006310; GO:0006281	--	--	IPR005227; IPR006641; IPR012337
comp10544_c0_seq1	1162	gb|EOY27416.1|	Regulatory particle triple-A 1A isoform 1 [Theobroma cacao]	--	--	--	[O] COG1222 ATP-dependent 26S proteasome regulatory subunit	[O] KOG0729 26S proteasome regulatory complex, ATPase RPT1	--
comp10544_c0_seq2	1293	gb|EOY27416.1|	Regulatory particle triple-A 1A isoform 1 [Theobroma cacao]	--	--	--	[O] COG1222 ATP-dependent 26S proteasome regulatory subunit	[O] KOG0729 26S proteasome regulatory complex, ATPase RPT1	--
comp10544_c0_seq3	1132	gb|EOY27416.1|	Regulatory particle triple-A 1A isoform 1 [Theobroma cacao]	--	--	--	[O] COG1222 ATP-dependent 26S proteasome regulatory subunit	[O] KOG0729 26S proteasome regulatory complex, ATPase RPT1	--
comp10544_c0_seq4	217	ref|XP_005080942.1|	PREDICTED: 26S protease regulatory subunit 7 [Mesocricetus auratus]	--	--	--	[O] COG1222 ATP-dependent 26S proteasome regulatory subunit	[O] KOG0729 26S proteasome regulatory complex, ATPase RPT1	--
comp10546_c0_seq1	764	gb|EFN55382.1|	hypothetical protein CHLNCDRAFT_52595 [Chlorella variabilis]	--	--	--	--	--	--
comp10546_c0_seq2	883	gb|EFN55382.1|	hypothetical protein CHLNCDRAFT_52595 [Chlorella variabilis]	--	--	--	--	--	--
comp10547_c0_seq1	980	gb|EFN56656.1|	hypothetical protein CHLNCDRAFT_57543 [Chlorella variabilis]	--	--	GO:0016020; GO:0007030; GO:0015031	--	--	IPR009316; IPR024602; IPR024603
comp10547_c0_seq2	699	gb|EFN56656.1|	hypothetical protein CHLNCDRAFT_57543 [Chlorella variabilis]	--	--	GO:0016020; GO:0007030; GO:0015031	--	--	IPR009316; IPR024602; IPR024603
comp10547_c0_seq3	1078	gb|EFN56656.1|	hypothetical protein CHLNCDRAFT_57543 [Chlorella variabilis]	--	--	GO:0016020; GO:0007030; GO:0015031	--	[U] KOG2307 Low density lipoprotein receptor	IPR009316; IPR024602; IPR024603
comp10547_c0_seq4	797	gb|EFN56656.1|	hypothetical protein CHLNCDRAFT_57543 [Chlorella variabilis]	--	--	GO:0016020; GO:0007030; GO:0015031	--	[U] KOG2307 Low density lipoprotein receptor	IPR009316; IPR024602; IPR024603
comp10547_c0_seq5	722	gb|EFN56656.1|	hypothetical protein CHLNCDRAFT_57543 [Chlorella variabilis]	--	--	GO:0016020; GO:0007030; GO:0015031	--	[U] KOG2307 Low density lipoprotein receptor	IPR009316; IPR024602; IPR024603
comp105489_c0_seq1	383	gb|EFN54500.1|	hypothetical protein CHLNCDRAFT_52961 [Chlorella variabilis]	--	--	GO:0003729	--	--	IPR026502
comp10549_c0_seq2	1894	gb|EFN55375.1|	hypothetical protein CHLNCDRAFT_57981 [Chlorella variabilis]	--	--	GO:0046872; GO:0008081; GO:0008152	[R] COG1078 HD superfamily phosphohydrolases	[S] KOG2681 Metal-dependent phosphohydrolase	IPR003607; IPR006674
comp10549_c0_seq3	1378	gb|EFN55375.1|	hypothetical protein CHLNCDRAFT_57981 [Chlorella variabilis]	--	--	GO:0046872; GO:0008081; GO:0008152	--	[S] KOG2681 Metal-dependent phosphohydrolase	IPR003607; IPR006674
comp10550_c0_seq2	2137	gb|EFN58068.1|	hypothetical protein CHLNCDRAFT_142340 [Chlorella variabilis]	K14996	--	GO:0016021	[E] COG0814 Amino acid permeases	[E] KOG1305 Amino acid transporter protein	IPR007461; IPR013057
comp10551_c0_seq1	2620	gb|EFN50882.1|	hypothetical protein CHLNCDRAFT_8635, partial [Chlorella variabilis]	--	--	GO:0016020; GO:0005315; GO:0006817	[P] COG0306 Phosphate/sulphate permeases	[P] KOG2493 Na+/Pi symporter	IPR001204
comp10551_c0_seq2	2425	gb|EIE25118.1|	phosphate transporter [Coccomyxa subellipsoidea C-169]	K14640	--	GO:0016020; GO:0005315; GO:0006817	[P] COG0306 Phosphate/sulphate permeases	[P] KOG2493 Na+/Pi symporter	IPR001204
comp10552_c0_seq2	486	gb|ACV32157.1|	chloroplast plastocyanin precursor [Nicotiana benthamiana]	K02638	--	GO:0005507; GO:0009055	[C] COG3794 Plastocyanin	--	IPR000923; IPR001235; IPR002387; IPR008972
comp10553_c0_seq1	2177	gb|EFN51272.1|	hypothetical protein CHLNCDRAFT_28255 [Chlorella variabilis]	K13719	EC:3.1.2.-	--	[O] COG5539 Predicted cysteine protease (OTU family)	[TO] KOG3288 OTU-like cysteine protease	IPR003323; IPR003903
comp10553_c0_seq4	1938	gb|EFN51272.1|	hypothetical protein CHLNCDRAFT_28255 [Chlorella variabilis]	K13719	EC:3.1.2.-	--	[O] COG5539 Predicted cysteine protease (OTU family)	[TO] KOG3288 OTU-like cysteine protease	IPR003323; IPR003903
comp10553_c0_seq5	1814	gb|EFN51272.1|	hypothetical protein CHLNCDRAFT_28255 [Chlorella variabilis]	K13719	EC:3.1.2.-	--	[O] COG5539 Predicted cysteine protease (OTU family)	[TO] KOG3288 OTU-like cysteine protease	IPR003323; IPR003903
comp10553_c0_seq6	2053	gb|EFN51272.1|	hypothetical protein CHLNCDRAFT_28255 [Chlorella variabilis]	K13719	EC:3.1.2.-	--	[O] COG5539 Predicted cysteine protease (OTU family)	[TO] KOG3288 OTU-like cysteine protease	IPR003323; IPR003903
comp10555_c1_seq2	2715	gb|EFN59275.1|	hypothetical protein CHLNCDRAFT_137597 [Chlorella variabilis]	--	--	GO:0005524; GO:0004674	[RTKL] COG0515 Serine/threonine protein kinase	--	IPR000719; IPR008271; IPR011009; IPR017441
comp10555_c1_seq5	2202	gb|EFN59275.1|	hypothetical protein CHLNCDRAFT_137597 [Chlorella variabilis]	--	--	GO:0005524; GO:0004674	--	--	IPR000719; IPR008271; IPR011009; IPR017441
comp10556_c0_seq1	693	ref|XP_001753625.1|	predicted protein [Physcomitrella patens subsp. patens]	--	--	GO:0000042	--	--	IPR000237
comp10556_c0_seq2	1368	tpg|DAA40793.1|	TPA: hypothetical protein ZEAMMB73_831612 [Zea mays]	--	--	--	--	--	--
comp10556_c0_seq3	2713	gb|EFN58555.1|	hypothetical protein CHLNCDRAFT_50346 [Chlorella variabilis]	--	--	--	--	--	--
comp10558_c1_seq1	766	gb|EFN56520.1|	hypothetical protein CHLNCDRAFT_144132 [Chlorella variabilis]	--	--	GO:0005783	--	--	IPR003388; IPR005069
comp10558_c1_seq2	838	gb|EFN56520.1|	hypothetical protein CHLNCDRAFT_144132 [Chlorella variabilis]	--	--	GO:0005783	--	--	IPR003388; IPR005069
comp10561_c0_seq1	2038	gb|EOA30955.1|	hypothetical protein CARUB_v10014101mg [Capsella rubella]	K10872	--	--	[L] COG0468 RecA/RadA recombinase	[DL] KOG1434 Meiotic recombination protein Dmc1	IPR010995; IPR011940; IPR013632; IPR016467; IPR020587; IPR020588; IPR027417
comp10562_c1_seq1	2429	ref|XP_001690324.1|	hypothetical protein CHLREDRAFT_144137 [Chlamydomonas reinhardtii]	--	--	--	[P] COG0607 Rhodanese-related sulfurtransferase	[P] KOG1530 Rhodanese-related sulfurtransferase	IPR001763
comp10564_c0_seq1	947	gb|EFN51031.1|	hypothetical protein CHLNCDRAFT_141508 [Chlorella variabilis]	--	--	--	--	--	IPR001611; IPR006553
comp10564_c1_seq2	2367	gb|EFN51031.1|	hypothetical protein CHLNCDRAFT_141508 [Chlorella variabilis]	K14515	--	--	--	[R] KOG1947 Leucine rich repeat proteins, some proteins contain F-box	IPR001611; IPR006553
comp10564_c1_seq3	873	gb|EFN51031.1|	hypothetical protein CHLNCDRAFT_141508 [Chlorella variabilis]	--	--	--	--	--	IPR001611; IPR006553
comp10566_c0_seq2	4162	gb|EIE20177.1|	hypothetical protein COCSUDRAFT_57901 [Coccomyxa subellipsoidea C-169]	--	--	--	--	--	IPR018962
comp10566_c0_seq3	3840	gb|EIE20177.1|	hypothetical protein COCSUDRAFT_57901 [Coccomyxa subellipsoidea C-169]	--	--	--	--	--	IPR018962
comp10566_c0_seq4	3913	gb|EIE20177.1|	hypothetical protein COCSUDRAFT_57901 [Coccomyxa subellipsoidea C-169]	--	--	--	--	--	IPR018962
comp10566_c0_seq6	3591	gb|EIE20177.1|	hypothetical protein COCSUDRAFT_57901 [Coccomyxa subellipsoidea C-169]	--	--	--	--	--	IPR018962
comp10567_c0_seq1	1383	gb|EFN55461.1|	hypothetical protein CHLNCDRAFT_133803 [Chlorella variabilis]	K13238	EC:5.3.3.8	GO:0003824	[I] COG1024 Enoyl-CoA hydratase/carnithine racemase	[I] KOG1683 Hydroxyacyl-CoA dehydrogenase/enoyl-CoA hydratase	IPR001753; IPR018376
comp10567_c0_seq2	1535	gb|EFN55461.1|	hypothetical protein CHLNCDRAFT_133803 [Chlorella variabilis]	--	--	GO:0003824	--	[I] KOG1683 Hydroxyacyl-CoA dehydrogenase/enoyl-CoA hydratase	IPR001753; IPR018376
comp10568_c0_seq1	1124	gb|EFN55217.1|	hypothetical protein CHLNCDRAFT_52596 [Chlorella variabilis]	--	--	GO:0016021; GO:0055085	--	[R] KOG3762 Predicted transporter	IPR011701; IPR016196
comp10568_c0_seq2	1165	gb|EFN55217.1|	hypothetical protein CHLNCDRAFT_52596 [Chlorella variabilis]	--	--	GO:0016021; GO:0055085	--	--	IPR011701; IPR016196
comp10568_c0_seq3	1326	gb|EFN55217.1|	hypothetical protein CHLNCDRAFT_52596 [Chlorella variabilis]	--	--	GO:0016021; GO:0055085	--	--	IPR011701; IPR016196
comp10568_c0_seq4	963	gb|EFN55217.1|	hypothetical protein CHLNCDRAFT_52596 [Chlorella variabilis]	--	--	GO:0016021; GO:0055085	--	[R] KOG3762 Predicted transporter	IPR011701; IPR016196
comp10568_c1_seq1	964	gb|EFN55217.1|	hypothetical protein CHLNCDRAFT_52596 [Chlorella variabilis]	--	--	GO:0016021; GO:0055085	--	--	IPR011701; IPR016196
comp105680_c0_seq1	795	gb|EFN53789.1|	hypothetical protein CHLNCDRAFT_58458 [Chlorella variabilis]	--	--	--	--	--	IPR027443
comp10569_c1_seq2	1940	gb|EFN54493.1|	hypothetical protein CHLNCDRAFT_52945 [Chlorella variabilis]	--	--	--	--	--	--
comp10569_c1_seq3	2211	gb|EFN54493.1|	hypothetical protein CHLNCDRAFT_52945 [Chlorella variabilis]	--	--	--	--	--	--
comp10571_c0_seq2	1656	gb|EFN53795.1|	hypothetical protein CHLNCDRAFT_53603 [Chlorella variabilis]	K13510	EC:2.3.1.23; EC:2.3.1.67	GO:0016746	--	[I] KOG4666 Predicted phosphate acyltransferase, contains PlsC domain	IPR002123
comp10571_c0_seq3	1856	gb|EFN53795.1|	hypothetical protein CHLNCDRAFT_53603 [Chlorella variabilis]	--	--	GO:0016746	--	[I] KOG4666 Predicted phosphate acyltransferase, contains PlsC domain	IPR002123
comp10572_c0_seq1	1719	gb|EFN51017.1|	hypothetical protein CHLNCDRAFT_141567 [Chlorella variabilis]	--	--	--	--	--	--
comp10573_c0_seq2	1522	gb|EFN56321.1|	hypothetical protein CHLNCDRAFT_22261 [Chlorella variabilis]	K01488	EC:3.5.4.4	GO:0019239; GO:0009168	[L] COG0776 Bacterial nucleoid DNA-binding protein	[F] KOG1097 Adenine deaminase/adenosine deaminase	IPR001365
comp10573_c0_seq3	1703	gb|EFN56321.1|	hypothetical protein CHLNCDRAFT_22261 [Chlorella variabilis]	K01488	EC:3.5.4.4	GO:0019239; GO:0009168	[F] COG1816 Adenosine deaminase	[F] KOG1097 Adenine deaminase/adenosine deaminase	IPR001365
comp10573_c0_seq4	1441	gb|EFN56321.1|	hypothetical protein CHLNCDRAFT_22261 [Chlorella variabilis]	K01488	EC:3.5.4.4	GO:0019239; GO:0009168	[F] COG1816 Adenosine deaminase	[F] KOG1097 Adenine deaminase/adenosine deaminase	IPR001365
comp10573_c0_seq5	1260	gb|EFN56321.1|	hypothetical protein CHLNCDRAFT_22261 [Chlorella variabilis]	K01488	EC:3.5.4.4	GO:0019239; GO:0009168	[L] COG0776 Bacterial nucleoid DNA-binding protein	[F] KOG1097 Adenine deaminase/adenosine deaminase	IPR001365
comp10574_c0_seq1	1287	gb|EFN55110.1|	hypothetical protein CHLNCDRAFT_35878 [Chlorella variabilis]	--	--	GO:0003824; GO:0030151; GO:0030170; GO:0008152	[R] COG3217 Uncharacterized Fe-S protein	[R] KOG2362 Uncharacterized Fe-S protein	IPR005302; IPR005303; IPR011037
comp10574_c0_seq2	1152	gb|EFN55110.1|	hypothetical protein CHLNCDRAFT_35878 [Chlorella variabilis]	--	--	GO:0003824; GO:0030151; GO:0030170; GO:0008152	[R] COG3217 Uncharacterized Fe-S protein	[R] KOG2362 Uncharacterized Fe-S protein	IPR005302; IPR005303; IPR011037
comp10574_c1_seq1	2156	gb|EFN56742.1|	hypothetical protein CHLNCDRAFT_11380, partial [Chlorella variabilis]	--	--	--	--	[S] KOG3140 Predicted membrane protein	IPR015414
comp10574_c1_seq2	2482	gb|EFN56742.1|	hypothetical protein CHLNCDRAFT_11380, partial [Chlorella variabilis]	--	--	--	--	[S] KOG3140 Predicted membrane protein	IPR015414
comp10574_c2_seq1	1118	gb|EIE27279.1|	hypothetical protein COCSUDRAFT_55299 [Coccomyxa subellipsoidea C-169]	--	--	--	--	--	--
comp10574_c3_seq1	2790	gb|EFN59515.1|	hypothetical protein CHLNCDRAFT_48494 [Chlorella variabilis]	--	--	GO:0016021; GO:0046923; GO:0006621	[U] COG5196 ER lumen protein retaining receptor	[U] KOG3106 ER lumen protein retaining receptor	IPR000133
comp10575_c0_seq1	329	gb|EFN50774.1|	hypothetical protein CHLNCDRAFT_142489 [Chlorella variabilis]	--	--	--	--	--	--
comp10575_c2_seq1	433	gb|EFN50774.1|	hypothetical protein CHLNCDRAFT_142489 [Chlorella variabilis]	--	--	--	--	--	--
comp10575_c3_seq1	431	gb|EFN50774.1|	hypothetical protein CHLNCDRAFT_142489 [Chlorella variabilis]	--	--	--	--	--	--
comp10575_c4_seq1	1523	gb|EFN50760.1|	hypothetical protein CHLNCDRAFT_142486 [Chlorella variabilis]	--	--	--	--	--	IPR001810
comp10575_c4_seq2	1926	gb|EFN50760.1|	hypothetical protein CHLNCDRAFT_142486 [Chlorella variabilis]	--	--	--	--	--	IPR001810
comp10576_c0_seq4	2107	gb|EFN59981.1|	hypothetical protein CHLNCDRAFT_133105 [Chlorella variabilis]	--	--	GO:0005524	[D] COG0489 ATPases involved in chromosome partitioning	[D] KOG3022 Predicted ATPase, nucleotide-binding	IPR000808; IPR002744; IPR010376; IPR019591; IPR025669; IPR027417
comp10576_c0_seq5	546	gb|EFN59981.1|	hypothetical protein CHLNCDRAFT_133105 [Chlorella variabilis]	--	--	GO:0005524	--	--	IPR000808; IPR002744; IPR010376; IPR019591; IPR025669; IPR027417
comp10576_c0_seq6	739	gb|EFN59981.1|	hypothetical protein CHLNCDRAFT_133105 [Chlorella variabilis]	--	--	GO:0005524	--	[D] KOG3022 Predicted ATPase, nucleotide-binding	IPR000808; IPR002744; IPR010376; IPR019591; IPR025669; IPR027417
comp10576_c0_seq7	1900	gb|EFN59981.1|	hypothetical protein CHLNCDRAFT_133105 [Chlorella variabilis]	--	--	GO:0005524	[D] COG0489 ATPases involved in chromosome partitioning	[D] KOG3022 Predicted ATPase, nucleotide-binding	IPR000808; IPR002744; IPR010376; IPR019591; IPR025669; IPR027417
comp10579_c0_seq1	1299	ref|XP_002956982.1|	hypothetical protein VOLCADRAFT_119573 [Volvox carteri f. nagariensis]	--	--	--	--	--	--
comp10579_c0_seq3	1508	ref|XP_002956982.1|	hypothetical protein VOLCADRAFT_119573 [Volvox carteri f. nagariensis]	--	--	--	--	--	--
comp10580_c0_seq1	3827	gb|EFN51852.1|	hypothetical protein CHLNCDRAFT_37236 [Chlorella variabilis]	K11131	EC:5.4.99.-	GO:0009982; GO:0003723; GO:0001522; GO:0006396	[J] COG0130 Pseudouridine synthase	[J] KOG2529 Pseudouridine synthase	IPR002478; IPR002501; IPR004521; IPR004802; IPR012960; IPR015947; IPR020103
comp10580_c0_seq2	4095	gb|EFN51852.1|	hypothetical protein CHLNCDRAFT_37236 [Chlorella variabilis]	--	--	GO:0009982; GO:0003723; GO:0001522; GO:0006396	[J] COG0130 Pseudouridine synthase	[J] KOG2529 Pseudouridine synthase	IPR002478; IPR002501; IPR004521; IPR004802; IPR012960; IPR015947; IPR020103
comp10580_c0_seq3	4625	gb|EFN51852.1|	hypothetical protein CHLNCDRAFT_37236 [Chlorella variabilis]	--	--	GO:0009982; GO:0003723; GO:0001522; GO:0006396	[J] COG0130 Pseudouridine synthase	[J] KOG2529 Pseudouridine synthase	IPR002478; IPR002501; IPR004521; IPR004802; IPR012960; IPR015947; IPR020103
comp10580_c0_seq4	4240	gb|EFN51852.1|	hypothetical protein CHLNCDRAFT_37236 [Chlorella variabilis]	K11131	EC:5.4.99.-	GO:0009982; GO:0003723; GO:0001522; GO:0006396	[J] COG0130 Pseudouridine synthase	[J] KOG2529 Pseudouridine synthase	IPR002478; IPR002501; IPR004521; IPR004802; IPR012960; IPR015947; IPR020103
comp10580_c0_seq5	4123	gb|EFN51852.1|	hypothetical protein CHLNCDRAFT_37236 [Chlorella variabilis]	K11131	EC:5.4.99.-	GO:0009982; GO:0003723; GO:0001522; GO:0006396	[J] COG0130 Pseudouridine synthase	[J] KOG2529 Pseudouridine synthase	IPR002478; IPR002501; IPR004521; IPR004802; IPR012960; IPR015947; IPR020103
comp10580_c0_seq6	3710	gb|EFN51852.1|	hypothetical protein CHLNCDRAFT_37236 [Chlorella variabilis]	K11131	EC:5.4.99.-	GO:0009982; GO:0003723; GO:0001522; GO:0006396	[J] COG0130 Pseudouridine synthase	[J] KOG2529 Pseudouridine synthase	IPR002478; IPR002501; IPR004521; IPR004802; IPR012960; IPR015947; IPR020103
comp10580_c0_seq7	4212	gb|EFN51852.1|	hypothetical protein CHLNCDRAFT_37236 [Chlorella variabilis]	--	--	GO:0009982; GO:0003723; GO:0001522; GO:0006396	[J] COG0130 Pseudouridine synthase	[J] KOG2529 Pseudouridine synthase	IPR002478; IPR002501; IPR004521; IPR004802; IPR012960; IPR015947; IPR020103
comp10580_c0_seq8	4508	gb|EFN51852.1|	hypothetical protein CHLNCDRAFT_37236 [Chlorella variabilis]	--	--	GO:0009982; GO:0003723; GO:0001522; GO:0006396	[J] COG0130 Pseudouridine synthase	[J] KOG2529 Pseudouridine synthase	IPR002478; IPR002501; IPR004521; IPR004802; IPR012960; IPR015947; IPR020103
comp10582_c0_seq1	2016	gb|EFN54940.1|	hypothetical protein CHLNCDRAFT_134688 [Chlorella variabilis]	--	--	GO:0003824; GO:0008152	--	--	IPR001932; IPR015655
comp10582_c0_seq2	2140	gb|EFN54940.1|	hypothetical protein CHLNCDRAFT_134688 [Chlorella variabilis]	--	--	GO:0003824; GO:0008152	--	--	IPR001932; IPR015655
comp10582_c1_seq1	1095	gb|EFN51521.1|	hypothetical protein CHLNCDRAFT_27908 [Chlorella variabilis]	--	--	--	--	--	IPR000225; IPR011989; IPR013180; IPR016024
comp10582_c1_seq3	2356	gb|EFN51521.1|	hypothetical protein CHLNCDRAFT_27908 [Chlorella variabilis]	K12864	--	--	--	[S] KOG2734 Uncharacterized conserved protein	IPR000225; IPR011989; IPR013180; IPR016024
comp10582_c1_seq4	1031	gb|EFN55618.1|	hypothetical protein CHLNCDRAFT_52245 [Chlorella variabilis]	--	--	--	--	--	IPR003690
comp10582_c2_seq1	1695	gb|EFN53483.1|	hypothetical protein CHLNCDRAFT_136774 [Chlorella variabilis]	--	--	--	--	--	IPR018227
comp10582_c3_seq1	1288	gb|EFN55527.1|	hypothetical protein CHLNCDRAFT_133961 [Chlorella variabilis]	--	--	GO:0016491; GO:0055114	[IQR] COG1028 Dehydrogenases with different specificities (related to short-chain alcohol dehydrogenases)	[R] KOG0725 Reductases with broad range of substrate specificities	IPR002347; IPR016040; IPR020904
comp10583_c1_seq1	1098	gb|EFN56778.1|	hypothetical protein CHLNCDRAFT_21918, partial [Chlorella variabilis]	--	--	--	[O] COG3823 Glutamine cyclotransferase	--	IPR007788; IPR011044; IPR015943
comp10583_c1_seq2	1232	gb|EFN56778.1|	hypothetical protein CHLNCDRAFT_21918, partial [Chlorella variabilis]	--	--	--	[O] COG3823 Glutamine cyclotransferase	--	IPR007788; IPR011044; IPR015943
comp10583_c1_seq3	1123	gb|EFN56778.1|	hypothetical protein CHLNCDRAFT_21918, partial [Chlorella variabilis]	--	--	--	[O] COG3823 Glutamine cyclotransferase	--	IPR007788; IPR011044; IPR015943
comp10583_c1_seq4	1257	gb|EFN56778.1|	hypothetical protein CHLNCDRAFT_21918, partial [Chlorella variabilis]	--	--	--	[O] COG3823 Glutamine cyclotransferase	--	IPR007788; IPR011044; IPR015943
comp10586_c0_seq1	309	gb|EFN55878.1|	hypothetical protein CHLNCDRAFT_145484 [Chlorella variabilis]	--	--	--	--	--	IPR015947
comp10586_c0_seq2	647	gb|EFN55878.1|	hypothetical protein CHLNCDRAFT_145484 [Chlorella variabilis]	--	--	--	--	--	IPR015947
comp10586_c2_seq1	310	gb|EFN55878.1|	hypothetical protein CHLNCDRAFT_145484 [Chlorella variabilis]	--	--	--	--	--	IPR015947
comp10586_c2_seq2	259	gb|EFN55878.1|	hypothetical protein CHLNCDRAFT_145484 [Chlorella variabilis]	--	--	--	--	--	IPR015947
comp10586_c3_seq1	821	gb|EFN55878.1|	hypothetical protein CHLNCDRAFT_145484 [Chlorella variabilis]	--	--	--	--	--	IPR015947
comp10587_c1_seq1	1578	gb|EFN53783.1|	hypothetical protein CHLNCDRAFT_58449 [Chlorella variabilis]	--	--	--	--	--	--
comp10587_c1_seq2	1840	gb|EFN53783.1|	hypothetical protein CHLNCDRAFT_58449 [Chlorella variabilis]	--	--	--	--	--	--
comp10588_c0_seq1	2113	gb|EFN59489.1|	hypothetical protein CHLNCDRAFT_138107 [Chlorella variabilis]	--	--	--	--	--	--
comp10588_c0_seq2	1996	gb|EFN59489.1|	hypothetical protein CHLNCDRAFT_138107 [Chlorella variabilis]	--	--	--	--	--	--
comp10588_c0_seq3	2316	gb|EFN59489.1|	hypothetical protein CHLNCDRAFT_138107 [Chlorella variabilis]	--	--	--	--	--	--
comp10588_c0_seq4	2199	gb|EFN59489.1|	hypothetical protein CHLNCDRAFT_138107 [Chlorella variabilis]	--	--	--	--	--	--
comp10589_c0_seq1	1192	gb|EFN54884.1|	hypothetical protein CHLNCDRAFT_52869 [Chlorella variabilis]	--	--	GO:0003676; GO:0000166; GO:0008270	--	--	IPR000504; IPR002893; IPR012677
comp10589_c1_seq1	1308	gb|EFN51556.1|	hypothetical protein CHLNCDRAFT_140026 [Chlorella variabilis]	--	--	GO:0003676; GO:0000166; GO:0008270	--	--	IPR000504; IPR002893; IPR012677
comp10589_c1_seq2	1770	gb|EFN51556.1|	hypothetical protein CHLNCDRAFT_140026 [Chlorella variabilis]	--	--	GO:0003676; GO:0000166; GO:0008270	--	--	IPR000504; IPR002893; IPR012677
comp10589_c1_seq3	1387	gb|EFN51556.1|	hypothetical protein CHLNCDRAFT_140026 [Chlorella variabilis]	--	--	GO:0003676; GO:0000166; GO:0008270	--	--	IPR000504; IPR002893; IPR012677
comp10590_c1_seq1	2067	gb|EIE23508.1|	hypothetical protein COCSUDRAFT_65951 [Coccomyxa subellipsoidea C-169]	--	--	--	--	--	IPR016159
comp10590_c1_seq3	1003	gb|EIE23508.1|	hypothetical protein COCSUDRAFT_65951 [Coccomyxa subellipsoidea C-169]	--	--	--	--	--	IPR016159
comp1059056_c0_seq1	276	gb|EMS26046.1|	mitochondrial phosphate carrier protein [Rhodosporidium toruloides NP11]	--	--	--	--	[C] KOG0767 Mitochondrial phosphate carrier protein	IPR018108; IPR023395
comp10591_c0_seq1	1942	gb|EFN55566.1|	hypothetical protein CHLNCDRAFT_134048 [Chlorella variabilis]	--	--	--	--	--	--
comp10591_c0_seq2	1502	gb|EFN55566.1|	hypothetical protein CHLNCDRAFT_134048 [Chlorella variabilis]	--	--	--	--	--	--
comp10591_c0_seq3	1775	gb|EFN55566.1|	hypothetical protein CHLNCDRAFT_134048 [Chlorella variabilis]	--	--	--	--	--	--
comp10591_c0_seq5	1335	gb|EFN55566.1|	hypothetical protein CHLNCDRAFT_134048 [Chlorella variabilis]	--	--	--	--	--	--
comp10591_c0_seq6	2195	gb|EFN55566.1|	hypothetical protein CHLNCDRAFT_134048 [Chlorella variabilis]	--	--	--	--	--	--
comp10591_c0_seq8	2028	gb|EFN55566.1|	hypothetical protein CHLNCDRAFT_134048 [Chlorella variabilis]	--	--	--	--	--	--
comp10592_c0_seq1	395	gb|EFN53098.1|	hypothetical protein CHLNCDRAFT_26241 [Chlorella variabilis]	--	--	GO:0033557; GO:0017108; GO:0006310; GO:0006281; GO:0090305	--	--	IPR000305; IPR027520
comp10592_c1_seq2	701	gb|EFN53098.1|	hypothetical protein CHLNCDRAFT_26241 [Chlorella variabilis]	K15078	EC:3.6.1.-	GO:0033557; GO:0017108; GO:0006310; GO:0006281; GO:0090305	--	[R] KOG3005 GIY-YIG type nuclease	IPR000305; IPR027520
comp10592_c1_seq7	1057	gb|EFN53098.1|	hypothetical protein CHLNCDRAFT_26241 [Chlorella variabilis]	K15078	EC:3.6.1.-	GO:0033557; GO:0017108; GO:0006310; GO:0006281; GO:0090305	--	[R] KOG3005 GIY-YIG type nuclease	IPR000305; IPR027520
comp10592_c1_seq8	708	gb|EFN53098.1|	hypothetical protein CHLNCDRAFT_26241 [Chlorella variabilis]	--	--	GO:0033557; GO:0017108; GO:0006310; GO:0006281; GO:0090305	--	--	IPR000305; IPR027520
comp10593_c0_seq2	260	gb|EFN56246.1|	hypothetical protein CHLNCDRAFT_145061 [Chlorella variabilis]	--	--	--	--	--	--
comp10593_c0_seq3	943	gb|EFN56246.1|	hypothetical protein CHLNCDRAFT_145061 [Chlorella variabilis]	--	--	--	--	--	--
comp10593_c0_seq5	342	gb|EFN56246.1|	hypothetical protein CHLNCDRAFT_145061 [Chlorella variabilis]	--	--	--	--	--	--
comp10593_c0_seq7	773	gb|EFN56246.1|	hypothetical protein CHLNCDRAFT_145061 [Chlorella variabilis]	--	--	--	--	--	--
comp10594_c0_seq1	1015	ref|XP_002946328.1|	hypothetical protein VOLCADRAFT_102923 [Volvox carteri f. nagariensis]	--	--	--	--	--	IPR010402
comp10594_c0_seq2	918	ref|XP_002946328.1|	hypothetical protein VOLCADRAFT_102923 [Volvox carteri f. nagariensis]	--	--	--	--	--	IPR010402
comp10597_c0_seq1	1846	gb|EFN58960.1|	hypothetical protein CHLNCDRAFT_137554 [Chlorella variabilis]	--	--	GO:0005506; GO:0031418; GO:0016706	--	--	IPR005123; IPR006620
comp10597_c0_seq2	1516	gb|EFN58960.1|	hypothetical protein CHLNCDRAFT_137554 [Chlorella variabilis]	--	--	GO:0005506; GO:0031418; GO:0016706	[IQR] COG1028 Dehydrogenases with different specificities (related to short-chain alcohol dehydrogenases)	[R] KOG1611 Predicted short chain-type dehydrogenase	IPR005123; IPR006620
comp10597_c0_seq3	891	gb|EFN58591.1|	hypothetical protein CHLNCDRAFT_140767 [Chlorella variabilis]	K00061	EC:1.1.1.-	GO:0016491; GO:0055114	[IQR] COG1028 Dehydrogenases with different specificities (related to short-chain alcohol dehydrogenases)	[R] KOG1611 Predicted short chain-type dehydrogenase	IPR002198; IPR002347; IPR016040
comp10597_c0_seq4	758	gb|EFN58591.1|	hypothetical protein CHLNCDRAFT_140767 [Chlorella variabilis]	--	--	GO:0016491; GO:0055114	[IQR] COG1028 Dehydrogenases with different specificities (related to short-chain alcohol dehydrogenases)	[R] KOG1611 Predicted short chain-type dehydrogenase	IPR002198; IPR002347; IPR016040
comp10597_c0_seq5	1088	gb|EFN58591.1|	hypothetical protein CHLNCDRAFT_140767 [Chlorella variabilis]	--	--	GO:0016491; GO:0055114	--	--	IPR002198; IPR002347; IPR016040
comp10597_c0_seq6	1649	gb|EFN58591.1|	hypothetical protein CHLNCDRAFT_140767 [Chlorella variabilis]	--	--	GO:0016491; GO:0055114	[IQR] COG1028 Dehydrogenases with different specificities (related to short-chain alcohol dehydrogenases)	[R] KOG1611 Predicted short chain-type dehydrogenase	IPR002198; IPR002347; IPR016040
comp10597_c0_seq7	1221	gb|EFN58591.1|	hypothetical protein CHLNCDRAFT_140767 [Chlorella variabilis]	--	--	GO:0016491; GO:0055114	[IQR] COG1028 Dehydrogenases with different specificities (related to short-chain alcohol dehydrogenases)	[R] KOG1611 Predicted short chain-type dehydrogenase	IPR002198; IPR002347; IPR016040
comp10597_c0_seq8	1979	gb|EFN58591.1|	hypothetical protein CHLNCDRAFT_140767 [Chlorella variabilis]	--	--	GO:0016491; GO:0055114	[IQR] COG1028 Dehydrogenases with different specificities (related to short-chain alcohol dehydrogenases)	[R] KOG1611 Predicted short chain-type dehydrogenase	IPR002198; IPR002347; IPR016040
comp10599_c0_seq1	910	ref|XP_002952048.1|	hypothetical protein VOLCADRAFT_61948 [Volvox carteri f. nagariensis]	--	--	GO:0005524; GO:0017111	[O] COG0464 ATPases of the AAA+ class	[O] KOG0740 AAA+-type ATPase	IPR003593; IPR003959; IPR003960; IPR015415; IPR027417
comp10599_c1_seq1	1559	gb|EIE23907.1|	AAA-domain-containing protein [Coccomyxa subellipsoidea C-169]	--	--	GO:0005524; GO:0017111	[O] COG0464 ATPases of the AAA+ class	[O] KOG0740 AAA+-type ATPase	IPR003593; IPR003959; IPR003960; IPR027417
comp10600_c1_seq1	1522	gb|EFN53099.1|	hypothetical protein CHLNCDRAFT_137429 [Chlorella variabilis]	--	--	GO:0005525	[R] COG2262 GTPases	[R] KOG0410 Predicted GTP binding protein	IPR006073; IPR016496; IPR027417
comp10600_c1_seq2	1246	gb|EFN53099.1|	hypothetical protein CHLNCDRAFT_137429 [Chlorella variabilis]	--	--	GO:0005525	[R] COG2262 GTPases	[R] KOG0410 Predicted GTP binding protein	IPR006073; IPR016496; IPR027417
comp10601_c0_seq2	1368	gb|EFN52616.1|	expressed protein [Chlorella variabilis]	--	--	--	--	--	--
comp10601_c0_seq4	1204	gb|EFN52616.1|	expressed protein [Chlorella variabilis]	--	--	--	--	--	--
comp10602_c0_seq1	1241	gb|AAP30081.1|	ubiquitin extension protein [Heterodera schachtii]	--	--	--	--	--	IPR000626; IPR019954; IPR019955; IPR019956
comp10602_c0_seq2	1074	gb|AAN32889.1|	AF469060_1 ubiquitin extension protein [Heterodera glycines]	--	--	--	--	--	IPR000626; IPR019954; IPR019955; IPR019956
comp10603_c0_seq1	715	gb|EIE20188.1|	26S proteasome AAA-ATPase subunit RPT6a [Coccomyxa subellipsoidea C-169]	K03066	--	GO:0005737; GO:0000502; GO:0005524; GO:0017111; GO:0030163	[O] COG1222 ATP-dependent 26S proteasome regulatory subunit	[O] KOG0728 26S proteasome regulatory complex, ATPase RPT6	IPR003593; IPR003959; IPR003960; IPR005937; IPR027417
comp10603_c1_seq1	489	emb|CAN80220.1|	hypothetical protein VITISV_027893 [Vitis vinifera]	--	--	GO:0005524	[O] COG1222 ATP-dependent 26S proteasome regulatory subunit	[O] KOG0729 26S proteasome regulatory complex, ATPase RPT1	IPR003959; IPR003960; IPR027417
comp10603_c2_seq1	4184	gb|EFN57898.1|	26S protease regulatory subunit 7 [Chlorella variabilis]	K03061	--	GO:0005737; GO:0005524; GO:0017111; GO:0008233; GO:0030163; GO:0006508	[O] COG1222 ATP-dependent 26S proteasome regulatory subunit	[O] KOG0729 26S proteasome regulatory complex, ATPase RPT1	IPR003593; IPR003959; IPR003960; IPR005937; IPR027417
comp10603_c2_seq2	661	gb|EFN55131.1|	hypothetical protein CHLNCDRAFT_134194 [Chlorella variabilis]	--	--	GO:0005737; GO:0005524; GO:0017111; GO:0030163	[O] COG1222 ATP-dependent 26S proteasome regulatory subunit	[O] KOG0652 26S proteasome regulatory complex, ATPase RPT5	IPR003593; IPR003959; IPR003960; IPR005937; IPR027417
comp10606_c0_seq1	1061	gb|EFN53748.1|	hypothetical protein CHLNCDRAFT_136342 [Chlorella variabilis]	--	--	GO:0004553; GO:0005975	--	--	IPR001362; IPR013148; IPR013189; IPR018053; IPR023296
comp10606_c0_seq2	1668	gb|EFN53748.1|	hypothetical protein CHLNCDRAFT_136342 [Chlorella variabilis]	--	--	GO:0004553; GO:0005975	--	--	IPR001362; IPR013148; IPR013189; IPR018053; IPR023296
comp10606_c0_seq4	1469	gb|EFN53748.1|	hypothetical protein CHLNCDRAFT_136342 [Chlorella variabilis]	--	--	GO:0004553; GO:0005975	--	--	IPR001362; IPR013148; IPR013189; IPR018053; IPR023296
comp10606_c1_seq1	1476	gb|EFN53748.1|	hypothetical protein CHLNCDRAFT_136342 [Chlorella variabilis]	--	--	GO:0004553; GO:0005975	[G] COG1621 Beta-fructosidases (levanase/invertase)	[G] KOG0228 Beta-fructofuranosidase (invertase)	IPR001362; IPR013148; IPR013189; IPR018053; IPR023296
comp10606_c1_seq2	1265	gb|EFN53748.1|	hypothetical protein CHLNCDRAFT_136342 [Chlorella variabilis]	K01193	EC:3.2.1.26	GO:0004553; GO:0005975	[G] COG1621 Beta-fructosidases (levanase/invertase)	[G] KOG0228 Beta-fructofuranosidase (invertase)	IPR001362; IPR013148; IPR013189; IPR018053; IPR023296
comp10607_c0_seq1	945	gb|EFN50772.1|	hypothetical protein CHLNCDRAFT_59429 [Chlorella variabilis]	--	--	--	--	--	IPR003169
comp10607_c0_seq2	754	gb|EFN50772.1|	hypothetical protein CHLNCDRAFT_59429 [Chlorella variabilis]	--	--	--	--	--	IPR003169
comp10607_c0_seq4	734	gb|EFN50772.1|	hypothetical protein CHLNCDRAFT_59429 [Chlorella variabilis]	--	--	--	--	--	IPR003169
comp10607_c0_seq5	925	gb|EFN50772.1|	hypothetical protein CHLNCDRAFT_59429 [Chlorella variabilis]	--	--	--	--	--	IPR003169
comp10611_c2_seq1	493	gb|EFN51723.1|	hypothetical protein CHLNCDRAFT_139892 [Chlorella variabilis]	--	--	--	--	[I] KOG2508 Predicted phospholipase	IPR003347
comp10612_c0_seq2	585	ref|XP_001415963.1|	predicted protein [Ostreococcus lucimarinus CCE9901]	K09260	--	GO:0005634; GO:0003677; GO:0006355; GO:0006351	--	[K] KOG0014 MADS box transcription factor	IPR002100
comp10614_c0_seq1	1874	gb|EFN53787.1|	hypothetical protein CHLNCDRAFT_36347 [Chlorella variabilis]	--	--	GO:0003824; GO:0030170; GO:0008152	[P] COG4100 Cystathionine beta-lyase family protein involved in aluminum resistance	--	IPR000277; IPR009651; IPR015421; IPR015424
comp10614_c0_seq2	1605	gb|EFN53787.1|	hypothetical protein CHLNCDRAFT_36347 [Chlorella variabilis]	--	--	GO:0003824; GO:0030170; GO:0008152	[P] COG4100 Cystathionine beta-lyase family protein involved in aluminum resistance	--	IPR000277; IPR009651; IPR015421; IPR015424
comp10614_c0_seq3	483	gb|EFN53787.1|	hypothetical protein CHLNCDRAFT_36347 [Chlorella variabilis]	--	--	GO:0003824; GO:0030170; GO:0008152	[P] COG4100 Cystathionine beta-lyase family protein involved in aluminum resistance	--	IPR000277; IPR009651; IPR015421; IPR015424
comp10614_c0_seq4	1839	gb|EFN53787.1|	hypothetical protein CHLNCDRAFT_36347 [Chlorella variabilis]	--	--	GO:0003824; GO:0030170; GO:0008152	[P] COG4100 Cystathionine beta-lyase family protein involved in aluminum resistance	--	IPR000277; IPR009651; IPR015421; IPR015424
comp10614_c0_seq5	1833	gb|EFN53787.1|	hypothetical protein CHLNCDRAFT_36347 [Chlorella variabilis]	--	--	GO:0003824; GO:0030170; GO:0008152	[P] COG4100 Cystathionine beta-lyase family protein involved in aluminum resistance	--	IPR000277; IPR009651; IPR015421; IPR015424
comp10614_c0_seq6	2102	gb|EFN53787.1|	hypothetical protein CHLNCDRAFT_36347 [Chlorella variabilis]	--	--	GO:0003824; GO:0030170; GO:0008152	[P] COG4100 Cystathionine beta-lyase family protein involved in aluminum resistance	--	IPR000277; IPR009651; IPR015421; IPR015424
comp10614_c0_seq7	1570	gb|EFN53787.1|	hypothetical protein CHLNCDRAFT_36347 [Chlorella variabilis]	--	--	GO:0003824; GO:0030170; GO:0008152	[P] COG4100 Cystathionine beta-lyase family protein involved in aluminum resistance	--	IPR000277; IPR009651; IPR015421; IPR015424
comp10615_c0_seq4	2569	gb|EFN58794.1|	hypothetical protein CHLNCDRAFT_140573 [Chlorella variabilis]	--	--	GO:0003677; GO:0003723; GO:0016070	--	--	IPR003890; IPR016021; IPR016024
comp10616_c2_seq2	658	gb|EFN57161.1|	hypothetical protein CHLNCDRAFT_143524 [Chlorella variabilis]	--	--	--	--	--	--
comp10616_c2_seq3	665	gb|EFN57161.1|	hypothetical protein CHLNCDRAFT_143524 [Chlorella variabilis]	--	--	--	--	--	--
comp10617_c0_seq1	1059	gb|EFN58239.1|	hypothetical protein CHLNCDRAFT_142143 [Chlorella variabilis]	--	--	--	--	--	IPR014867
comp10617_c0_seq2	486	gb|EFN58239.1|	hypothetical protein CHLNCDRAFT_142143 [Chlorella variabilis]	--	--	--	--	--	IPR014867
comp10618_c0_seq1	827	gb|EIE18544.1|	peroxisomal biogenesis factor 11 [Coccomyxa subellipsoidea C-169]	--	--	GO:0005779; GO:0016559	--	[U] KOG4186 Peroxisomal biogenesis protein (peroxin)	IPR008733
comp10618_c0_seq2	561	gb|EIE18544.1|	peroxisomal biogenesis factor 11 [Coccomyxa subellipsoidea C-169]	--	--	GO:0005779; GO:0016559	--	[U] KOG4186 Peroxisomal biogenesis protein (peroxin)	IPR008733
comp10619_c2_seq1	925	gb|EFN54585.1|	hypothetical protein CHLNCDRAFT_135416 [Chlorella variabilis]	--	--	--	--	--	IPR011990
comp10619_c2_seq2	1134	gb|EFN54585.1|	hypothetical protein CHLNCDRAFT_135416 [Chlorella variabilis]	--	--	--	--	--	IPR011990
comp10620_c1_seq3	2777	gb|EFN60036.1|	hypothetical protein CHLNCDRAFT_133253 [Chlorella variabilis]	K10669	EC:2.7.1.160	GO:0016772; GO:0006388	[J] COG1859 RNA:NAD 2'-phosphotransferase	[J] KOG2278 RNA:NAD 2'-phosphotransferase TPT1	IPR002745
comp10621_c0_seq1	1047	gb|EFN57700.1|	hypothetical protein CHLNCDRAFT_142906 [Chlorella variabilis]	--	--	--	--	--	--
comp10621_c2_seq2	638	gb|EFN57700.1|	hypothetical protein CHLNCDRAFT_142906 [Chlorella variabilis]	--	--	--	--	--	--
comp10622_c1_seq1	465	gb|EFN59641.1|	hypothetical protein CHLNCDRAFT_14051, partial [Chlorella variabilis]	--	--	GO:0016881	[O] COG5078 Ubiquitin-protein ligase	[O] KOG0895 Ubiquitin-conjugating enzyme	IPR000608; IPR016135
comp10622_c1_seq2	798	gb|EFN59641.1|	hypothetical protein CHLNCDRAFT_14051, partial [Chlorella variabilis]	--	--	GO:0016881	[O] COG5078 Ubiquitin-protein ligase	[O] KOG0895 Ubiquitin-conjugating enzyme	IPR000608; IPR016135
comp10622_c5_seq1	835	ref|XP_002390308.1|	hypothetical protein MPER_10436 [Moniliophthora perniciosa FA553]	--	--	GO:0016881	--	[O] KOG0895 Ubiquitin-conjugating enzyme	IPR000608; IPR016135
comp10623_c0_seq1	775	gb|EIE22234.1|	hypothetical protein COCSUDRAFT_8819, partial [Coccomyxa subellipsoidea C-169]	K12605	--	GO:0005634; GO:0006355	[K] COG5601 General negative regulator of transcription subunit	[KDR] KOG2151 Predicted transcriptional regulator	IPR007282
comp10623_c0_seq2	932	gb|EIE22234.1|	hypothetical protein COCSUDRAFT_8819, partial [Coccomyxa subellipsoidea C-169]	K12605	--	GO:0005634; GO:0006355	[K] COG5601 General negative regulator of transcription subunit	[KDR] KOG2151 Predicted transcriptional regulator	IPR007282
comp10623_c0_seq3	735	gb|EIE22234.1|	hypothetical protein COCSUDRAFT_8819, partial [Coccomyxa subellipsoidea C-169]	K12605	--	GO:0005634; GO:0006355	[K] COG5601 General negative regulator of transcription subunit	[KDR] KOG2151 Predicted transcriptional regulator	IPR007282
comp10624_c0_seq1	1257	gb|EFN53635.1|	hypothetical protein CHLNCDRAFT_136335 [Chlorella variabilis]	K00733	EC:2.4.1.133	GO:0016757; GO:0005975	--	[G] KOG3917 Beta-1,4-galactosyltransferase B4GALT7/SQV-3	IPR003859; IPR027791; IPR027995
comp10624_c0_seq2	1083	gb|EFN53635.1|	hypothetical protein CHLNCDRAFT_136335 [Chlorella variabilis]	--	--	GO:0016757; GO:0005975	--	--	IPR003859; IPR027791; IPR027995
comp10624_c0_seq3	1128	gb|EFN53635.1|	hypothetical protein CHLNCDRAFT_136335 [Chlorella variabilis]	K00733	EC:2.4.1.133	GO:0016757; GO:0005975	--	[G] KOG3917 Beta-1,4-galactosyltransferase B4GALT7/SQV-3	IPR003859; IPR027791; IPR027995
comp10624_c0_seq4	954	gb|EFN53635.1|	hypothetical protein CHLNCDRAFT_136335 [Chlorella variabilis]	--	--	GO:0016757; GO:0005975	--	--	IPR003859; IPR027791; IPR027995
comp10625_c0_seq1	1194	ref|XP_002509306.1|	predicted protein [Micromonas sp. RCC299]	--	--	GO:0003676; GO:0000166; GO:0016706	[L] COG3145 Alkylated DNA repair protein	[S] KOG4176 Uncharacterized conserved protein	IPR000504; IPR005123; IPR005645; IPR012677; IPR027450
comp10625_c0_seq2	1073	ref|XP_002509306.1|	predicted protein [Micromonas sp. RCC299]	K10770	EC:1.14.11.-; EC:2.1.1.229	GO:0003676; GO:0000166; GO:0016706	[L] COG3145 Alkylated DNA repair protein	[S] KOG4176 Uncharacterized conserved protein	IPR000504; IPR005123; IPR005645; IPR012677; IPR027450
comp10625_c2_seq1	239	gb|EFN54828.1|	hypothetical protein CHLNCDRAFT_12006, partial [Chlorella variabilis]	--	--	GO:0008168; GO:0032259	--	--	IPR013216
comp10625_c3_seq1	899	gb|EFN54828.1|	hypothetical protein CHLNCDRAFT_12006, partial [Chlorella variabilis]	K10770	EC:1.14.11.-; EC:2.1.1.229	GO:0008168; GO:0032259	[QR] COG0500 SAM-dependent methyltransferases	[R] KOG1331 Predicted methyltransferase	IPR013216
comp10627_c0_seq1	662	gb|EFN59226.1|	hypothetical protein CHLNCDRAFT_59563 [Chlorella variabilis]	--	--	--	--	--	IPR027417
comp10627_c0_seq2	609	gb|EFN59226.1|	hypothetical protein CHLNCDRAFT_59563 [Chlorella variabilis]	--	--	--	--	--	IPR027417
comp10627_c0_seq3	776	gb|EFN59226.1|	hypothetical protein CHLNCDRAFT_59563 [Chlorella variabilis]	--	--	--	--	--	IPR027417
comp10627_c1_seq1	486	gb|EFN59226.1|	hypothetical protein CHLNCDRAFT_59563 [Chlorella variabilis]	--	--	--	--	--	IPR027417
comp10629_c0_seq3	3431	gb|EFN51145.1|	hypothetical protein CHLNCDRAFT_55316 [Chlorella variabilis]	--	--	GO:0016901; GO:0048038; GO:0005975	[G] COG2133 Glucose/sorbosone dehydrogenases	--	IPR011041; IPR011042; IPR012938
comp10630_c0_seq1	2533	gb|EFN52240.1|	hypothetical protein CHLNCDRAFT_26891 [Chlorella variabilis]	--	--	GO:0005694; GO:0005524; GO:0003918; GO:0006265	[L] COG1389 DNA topoisomerase VI, subunit B	--	IPR003594; IPR005734; IPR014721; IPR015320; IPR020568
comp10630_c0_seq2	613	gb|EFN52240.1|	hypothetical protein CHLNCDRAFT_26891 [Chlorella variabilis]	--	--	GO:0005694; GO:0005524; GO:0003918; GO:0006265	--	--	IPR003594; IPR005734; IPR014721; IPR015320; IPR020568
comp10630_c0_seq3	2791	gb|EFN52240.1|	hypothetical protein CHLNCDRAFT_26891 [Chlorella variabilis]	--	--	GO:0005694; GO:0005524; GO:0003918; GO:0006265	[L] COG1389 DNA topoisomerase VI, subunit B	--	IPR003594; IPR005734; IPR014721; IPR015320; IPR020568
comp10630_c0_seq4	755	gb|EFN52240.1|	hypothetical protein CHLNCDRAFT_26891 [Chlorella variabilis]	--	--	GO:0005694; GO:0005524; GO:0003918; GO:0006265	--	--	IPR003594; IPR005734; IPR014721; IPR015320; IPR020568
comp10630_c0_seq5	2649	gb|EFN52240.1|	hypothetical protein CHLNCDRAFT_26891 [Chlorella variabilis]	--	--	GO:0005694; GO:0005524; GO:0003918; GO:0006265	[L] COG1389 DNA topoisomerase VI, subunit B	--	IPR003594; IPR005734; IPR014721; IPR015320; IPR020568
comp10630_c0_seq6	2675	gb|EFN52240.1|	hypothetical protein CHLNCDRAFT_26891 [Chlorella variabilis]	--	--	GO:0005694; GO:0005524; GO:0003918; GO:0006265	[L] COG1389 DNA topoisomerase VI, subunit B	--	IPR003594; IPR005734; IPR014721; IPR015320; IPR020568
comp10631_c0_seq1	3030	gb|EFN54633.1|	hypothetical protein CHLNCDRAFT_59702 [Chlorella variabilis]	--	--	GO:0004553; GO:0005975	--	--	IPR006710; IPR023296
comp10632_c0_seq1	1496	gb|EFN51915.1|	hypothetical protein CHLNCDRAFT_139555 [Chlorella variabilis]	--	--	GO:0003824; GO:0008152	--	[T] KOG0698 Serine/threonine protein phosphatase	IPR001932; IPR015655
comp10632_c0_seq3	1753	gb|EFN51915.1|	hypothetical protein CHLNCDRAFT_139555 [Chlorella variabilis]	--	--	GO:0003824; GO:0008152	--	[T] KOG0698 Serine/threonine protein phosphatase	IPR001932; IPR015655
comp10633_c0_seq1	752	gb|EFN55395.1|	hypothetical protein CHLNCDRAFT_134498 [Chlorella variabilis]	--	--	--	[S] COG3011 Uncharacterized protein conserved in bacteria	--	IPR007263
comp10633_c0_seq2	611	gb|EFN55395.1|	hypothetical protein CHLNCDRAFT_134498 [Chlorella variabilis]	--	--	--	[S] COG3011 Uncharacterized protein conserved in bacteria	--	IPR007263
comp10633_c0_seq3	735	gb|EFN55395.1|	hypothetical protein CHLNCDRAFT_134498 [Chlorella variabilis]	--	--	--	[S] COG3011 Uncharacterized protein conserved in bacteria	--	IPR007263
comp10633_c0_seq4	497	gb|EFN55395.1|	hypothetical protein CHLNCDRAFT_134498 [Chlorella variabilis]	--	--	--	--	--	IPR007263
comp10633_c0_seq5	635	gb|EFN55395.1|	hypothetical protein CHLNCDRAFT_134498 [Chlorella variabilis]	--	--	--	[S] COG3011 Uncharacterized protein conserved in bacteria	--	IPR007263
comp10633_c0_seq6	852	gb|EFN55395.1|	hypothetical protein CHLNCDRAFT_134498 [Chlorella variabilis]	--	--	--	[S] COG3011 Uncharacterized protein conserved in bacteria	--	IPR007263
comp10633_c0_seq7	597	gb|EFN55395.1|	hypothetical protein CHLNCDRAFT_134498 [Chlorella variabilis]	--	--	--	--	--	IPR007263
comp10635_c1_seq1	555	gb|EFN56888.1|	expressed protein [Chlorella variabilis]	--	--	GO:0003677	--	--	IPR009057
comp10635_c3_seq1	283	gb|EFN56888.1|	expressed protein [Chlorella variabilis]	--	--	GO:0003677	--	--	IPR009057
comp10639_c0_seq1	822	gb|EFN53323.1|	hypothetical protein CHLNCDRAFT_137033 [Chlorella variabilis]	--	--	GO:0016021; GO:0006810	--	[C] KOG0765 Predicted mitochondrial carrier protein	IPR018108; IPR023395
comp10639_c0_seq2	1805	gb|EFN53323.1|	hypothetical protein CHLNCDRAFT_137033 [Chlorella variabilis]	--	--	GO:0016021; GO:0006810	--	[C] KOG0765 Predicted mitochondrial carrier protein	IPR018108; IPR023395
comp10639_c0_seq4	1505	gb|EFN53323.1|	hypothetical protein CHLNCDRAFT_137033 [Chlorella variabilis]	K15121	--	GO:0016021; GO:0006810	--	[C] KOG0765 Predicted mitochondrial carrier protein	IPR018108; IPR023395
comp10643_c2_seq1	887	gb|EFN53919.1|	hypothetical protein CHLNCDRAFT_136128 [Chlorella variabilis]	--	--	--	--	--	IPR001810
comp10643_c2_seq2	932	gb|EFN53919.1|	hypothetical protein CHLNCDRAFT_136128 [Chlorella variabilis]	--	--	--	--	--	IPR001810
comp10644_c0_seq1	1025	gb|EFN57142.1|	hypothetical protein CHLNCDRAFT_143475 [Chlorella variabilis]	--	--	--	--	--	--
comp10644_c0_seq2	5859	gb|EFN50951.1|	hypothetical protein CHLNCDRAFT_141637 [Chlorella variabilis]	--	--	GO:0003677	--	--	IPR001357; IPR017956
comp10645_c1_seq1	262	gb|EFN53070.1|	hypothetical protein CHLNCDRAFT_137363 [Chlorella variabilis]	--	--	GO:0005524; GO:0004674	--	--	IPR000719; IPR001245; IPR001680; IPR008271; IPR011009; IPR015943; IPR017441; IPR017986
comp10645_c2_seq1	234	gb|EFN53070.1|	hypothetical protein CHLNCDRAFT_137363 [Chlorella variabilis]	--	--	GO:0005524; GO:0004674	--	--	IPR000719; IPR001245; IPR001680; IPR008271; IPR011009; IPR015943; IPR017441; IPR017986
comp10646_c0_seq1	1209	gb|EIE24974.1|	hypothetical protein COCSUDRAFT_83667 [Coccomyxa subellipsoidea C-169]	--	--	--	--	--	--
comp10646_c0_seq3	981	gb|EPS65792.1|	hypothetical protein M569_08986, partial [Genlisea aurea]	--	--	--	--	--	--
comp10646_c0_seq4	1066	gb|EPS65792.1|	hypothetical protein M569_08986, partial [Genlisea aurea]	--	--	--	--	--	--
comp10646_c1_seq2	2600	gb|EFN51924.1|	hypothetical protein CHLNCDRAFT_59779 [Chlorella variabilis]	K12663	EC:5.3.3.-	GO:0003824	[I] COG1024 Enoyl-CoA hydratase/carnithine racemase	[I] KOG1681 Enoyl-CoA isomerase	IPR001753; IPR014748; IPR018376
comp10646_c1_seq3	2801	gb|EFN51924.1|	hypothetical protein CHLNCDRAFT_59779 [Chlorella variabilis]	--	--	GO:0003824	[I] COG1024 Enoyl-CoA hydratase/carnithine racemase	[I] KOG1681 Enoyl-CoA isomerase	IPR001753; IPR014748; IPR018376
comp10647_c0_seq1	9640	gb|EFN59685.1|	hypothetical protein CHLNCDRAFT_133218 [Chlorella variabilis]	K15201	--	--	[R] COG0457 FOG: TPR repeat	[K] KOG2076 RNA polymerase III transcription factor TFIIIC	IPR011990; IPR013026; IPR013105; IPR019734
comp10647_c0_seq2	9701	gb|EFN59685.1|	hypothetical protein CHLNCDRAFT_133218 [Chlorella variabilis]	K15201	--	--	[R] COG0457 FOG: TPR repeat	[K] KOG2076 RNA polymerase III transcription factor TFIIIC	IPR011990; IPR013026; IPR013105; IPR019734
comp10647_c0_seq3	9813	gb|EFN59685.1|	hypothetical protein CHLNCDRAFT_133218 [Chlorella variabilis]	K15201	--	--	[R] COG0457 FOG: TPR repeat	[K] KOG2076 RNA polymerase III transcription factor TFIIIC	IPR011990; IPR013026; IPR013105; IPR019734
comp10648_c0_seq1	1112	gb|EFN50696.1|	hypothetical protein CHLNCDRAFT_28813 [Chlorella variabilis]	--	--	GO:0016021	--	--	IPR002794
comp10648_c0_seq2	650	gb|EFN58018.1|	hypothetical protein CHLNCDRAFT_142212 [Chlorella variabilis]	--	--	GO:0004553; GO:0008270; GO:0005975	--	--	IPR002893; IPR004193; IPR013780; IPR013781; IPR013783; IPR014756; IPR015902; IPR017853
comp10648_c0_seq3	1240	gb|EFN50696.1|	hypothetical protein CHLNCDRAFT_28813 [Chlorella variabilis]	--	--	GO:0016021	--	--	IPR002794
comp10649_c1_seq1	1817	gb|EFN53440.1|	hypothetical protein CHLNCDRAFT_53717 [Chlorella variabilis]	--	--	--	--	--	IPR001611; IPR001810
comp10649_c1_seq2	1749	gb|EFN53440.1|	hypothetical protein CHLNCDRAFT_53717 [Chlorella variabilis]	--	--	--	--	--	IPR001611; IPR001810
comp10649_c1_seq3	1899	gb|EFN53440.1|	hypothetical protein CHLNCDRAFT_53717 [Chlorella variabilis]	--	--	--	--	--	IPR001611; IPR001810
comp10649_c1_seq4	1667	gb|EFN53440.1|	hypothetical protein CHLNCDRAFT_53717 [Chlorella variabilis]	--	--	--	--	--	IPR001611; IPR001810
comp10652_c0_seq1	935	gb|EFN52474.1|	hypothetical protein CHLNCDRAFT_138824 [Chlorella variabilis]	--	--	GO:0003824; GO:0008152	--	[T] KOG0698 Serine/threonine protein phosphatase	IPR001932; IPR015655
comp10652_c1_seq1	720	gb|EFN52474.1|	hypothetical protein CHLNCDRAFT_138824 [Chlorella variabilis]	--	--	GO:0003824; GO:0008152	--	--	IPR001932; IPR015655
comp10652_c1_seq2	877	gb|EFN52474.1|	hypothetical protein CHLNCDRAFT_138824 [Chlorella variabilis]	--	--	GO:0003824; GO:0008152	--	--	IPR001932; IPR015655
comp10654_c0_seq1	1353	gb|EFN51732.1|	hypothetical protein CHLNCDRAFT_54952 [Chlorella variabilis]	--	--	--	--	--	IPR021852
comp10654_c0_seq3	1315	gb|EFN51732.1|	hypothetical protein CHLNCDRAFT_54952 [Chlorella variabilis]	--	--	--	--	--	IPR021852
comp10654_c0_seq4	911	gb|EFN51732.1|	hypothetical protein CHLNCDRAFT_54952 [Chlorella variabilis]	--	--	--	--	--	IPR021852
comp10654_c0_seq5	949	gb|EFN51732.1|	hypothetical protein CHLNCDRAFT_54952 [Chlorella variabilis]	--	--	--	--	--	IPR021852
comp10655_c0_seq1	526	gb|EFN56145.1|	hypothetical protein CHLNCDRAFT_144810 [Chlorella variabilis]	--	--	--	--	--	--
comp10655_c1_seq1	801	gb|EFN56145.1|	hypothetical protein CHLNCDRAFT_144810 [Chlorella variabilis]	--	--	--	--	--	--
comp10655_c1_seq2	745	gb|EFN56145.1|	hypothetical protein CHLNCDRAFT_144810 [Chlorella variabilis]	--	--	--	--	--	--
comp10655_c1_seq3	674	gb|EFN56145.1|	hypothetical protein CHLNCDRAFT_144810 [Chlorella variabilis]	--	--	--	--	--	--
comp10655_c1_seq4	618	gb|EFN56145.1|	hypothetical protein CHLNCDRAFT_144810 [Chlorella variabilis]	--	--	--	--	--	--
comp10656_c0_seq2	1470	gb|EFN54055.1|	hypothetical protein CHLNCDRAFT_136134 [Chlorella variabilis]	--	--	--	--	--	--
comp10656_c1_seq1	1737	gb|EFN53921.1|	hypothetical protein CHLNCDRAFT_136135 [Chlorella variabilis]	--	--	GO:0016787	--	--	IPR000286; IPR002110; IPR020683; IPR023801
comp10656_c2_seq1	1365	gb|EFN53921.1|	hypothetical protein CHLNCDRAFT_136135 [Chlorella variabilis]	--	--	GO:0016787	[BQ] COG0123 Deacetylases, including yeast histone deacetylase and acetoin utilization protein	[B] KOG1343 Histone deacetylase complex, catalytic component HDA1	IPR000286; IPR002110; IPR020683; IPR023801
comp10656_c3_seq1	1130	gb|EFN53921.1|	hypothetical protein CHLNCDRAFT_136135 [Chlorella variabilis]	--	--	GO:0016787	[BQ] COG0123 Deacetylases, including yeast histone deacetylase and acetoin utilization protein	--	IPR000286; IPR002110; IPR020683; IPR023801
comp10658_c1_seq1	1490	gb|EFN59259.1|	hypothetical protein CHLNCDRAFT_137562 [Chlorella variabilis]	K10704	--	--	--	[O] KOG3011 Ubiquitin-conjugating enzyme	IPR019547
comp10659_c0_seq1	1469	gb|EFN54818.1|	hypothetical protein CHLNCDRAFT_24090 [Chlorella variabilis]	--	--	GO:0004484; GO:0004725; GO:0008138; GO:0006370; GO:0035335	--	[A] KOG2386 mRNA capping enzyme, guanylyltransferase (alpha) subunit	IPR000340; IPR000387; IPR001339; IPR012340; IPR013846; IPR016130
comp10659_c0_seq2	792	gb|EFN54818.1|	hypothetical protein CHLNCDRAFT_24090 [Chlorella variabilis]	--	--	GO:0004484; GO:0004725; GO:0008138; GO:0006370; GO:0035335	--	--	IPR000340; IPR000387; IPR001339; IPR012340; IPR013846; IPR016130
comp10659_c0_seq4	2718	gb|EFN54818.1|	hypothetical protein CHLNCDRAFT_24090 [Chlorella variabilis]	K13917	EC:2.7.7.50; EC:3.1.3.33	GO:0004484; GO:0004725; GO:0008138; GO:0006370; GO:0035335	[A] COG5226 mRNA capping enzyme, guanylyltransferase (alpha) subunit	[A] KOG2386 mRNA capping enzyme, guanylyltransferase (alpha) subunit	IPR000340; IPR000387; IPR001339; IPR012340; IPR013846; IPR016130
comp10661_c1_seq1	1123	gb|EFN54732.1|	hypothetical protein CHLNCDRAFT_53084 [Chlorella variabilis]	--	--	--	--	--	--
comp10662_c0_seq1	2842	gb|EFN55972.1|	hypothetical protein CHLNCDRAFT_145302 [Chlorella variabilis]	--	--	GO:0004553; GO:0005975	--	--	IPR001547; IPR013781; IPR017853
comp10662_c0_seq2	1454	gb|EFN55668.1|	hypothetical protein CHLNCDRAFT_133891 [Chlorella variabilis]	--	--	GO:0004553; GO:0005975	--	--	IPR001547; IPR013781; IPR017853
comp10662_c0_seq3	2530	gb|EFN55972.1|	hypothetical protein CHLNCDRAFT_145302 [Chlorella variabilis]	--	--	GO:0004553; GO:0005975	--	--	IPR001547; IPR013781; IPR017853
comp106626_c0_seq1	752	gb|EFN51229.1|	hypothetical protein CHLNCDRAFT_59287 [Chlorella variabilis]	--	--	GO:0030288; GO:0005215	[ET] COG0834 ABC-type amino acid transport/signal transduction systems, periplasmic component/domain	--	IPR001638
comp10663_c0_seq2	1289	gb|EFN54507.1|	hypothetical protein CHLNCDRAFT_135219 [Chlorella variabilis]	--	--	--	--	--	IPR016090
comp10664_c0_seq1	3429	gb|EFN54559.1|	hypothetical protein CHLNCDRAFT_135356 [Chlorella variabilis]	--	--	--	--	[M] KOG4177 Ankyrin	IPR002110; IPR020683
comp10664_c0_seq2	3251	gb|EFN54559.1|	hypothetical protein CHLNCDRAFT_135356 [Chlorella variabilis]	--	--	--	--	[M] KOG4177 Ankyrin	IPR002110; IPR020683
comp10665_c0_seq1	866	gb|EFN55205.1|	hypothetical protein CHLNCDRAFT_134428 [Chlorella variabilis]	--	--	GO:0005506; GO:0031418; GO:0016706	--	--	IPR005123; IPR006620
comp10665_c0_seq2	1610	gb|EFN55205.1|	hypothetical protein CHLNCDRAFT_134428 [Chlorella variabilis]	--	--	GO:0005506; GO:0031418; GO:0016706	[O] COG3751 Predicted proline hydroxylase	--	IPR005123; IPR006620
comp10666_c0_seq1	1459	gb|AAM51207.1|	polyubiquitin [Cercomonas edax]	--	--	--	[O] COG5272 Ubiquitin	[OR] KOG0001 Ubiquitin and ubiquitin-like proteins	IPR000626; IPR019954; IPR019955; IPR019956
comp10666_c0_seq2	826	gb|AAM51199.1|	polyubiquitin [Lotharella amoeboformis]	--	--	--	[O] COG5272 Ubiquitin	[OR] KOG0001 Ubiquitin and ubiquitin-like proteins	IPR000626; IPR019954; IPR019955; IPR019956
comp10666_c0_seq3	933	ref|NP_001063337.1|	Os09g0452700 [Oryza sativa Japonica Group]	--	--	GO:0005840; GO:0003735; GO:0006412	[O] COG5272 Ubiquitin	[J] KOG0003 Ubiquitin/60s ribosomal protein L40 fusion	IPR000626; IPR001975; IPR011332; IPR019954; IPR019955; IPR019956
comp10666_c0_seq7	1566	sp|P42739.2|	UBIQP_ACECL RecName: Full=Polyubiquitin; Contains: RecName: Full=Ubiquitin; Contains: RecName: Full=Ubiquitin-related 1; Contains: RecName: Full=Ubiquitin-related 2; Flags: Precursor emb|CAA82268.1| polyubiquitin [Acetabularia peniculus]	--	--	--	[O] COG5272 Ubiquitin	[OR] KOG0001 Ubiquitin and ubiquitin-like proteins	--
comp10667_c0_seq1	646	gb|EFN58771.1|	hypothetical protein CHLNCDRAFT_140516 [Chlorella variabilis]	--	--	--	--	--	IPR000008; IPR013583
comp10668_c0_seq1	1403	gb|EFN55380.1|	hypothetical protein CHLNCDRAFT_35636 [Chlorella variabilis]	--	--	GO:0030246; GO:0016853; GO:0005975	[G] COG0676 Uncharacterized enzymes related to aldose 1-epimerase	[G] KOG1594 Uncharacterized enzymes related to aldose 1-epimerase	IPR003823; IPR008183; IPR011013; IPR014718
comp10668_c0_seq2	1306	gb|EIE26552.1|	apospory-associated protein C [Coccomyxa subellipsoidea C-169]	--	--	GO:0030246; GO:0016853; GO:0005975	[G] COG0676 Uncharacterized enzymes related to aldose 1-epimerase	[G] KOG1594 Uncharacterized enzymes related to aldose 1-epimerase	IPR008183; IPR011013; IPR014718; IPR025532
comp10668_c0_seq3	1431	gb|EFN55380.1|	hypothetical protein CHLNCDRAFT_35636 [Chlorella variabilis]	--	--	GO:0030246; GO:0016853; GO:0005975	[G] COG0676 Uncharacterized enzymes related to aldose 1-epimerase	[G] KOG1594 Uncharacterized enzymes related to aldose 1-epimerase	IPR003823; IPR008183; IPR011013; IPR014718
comp10668_c0_seq4	1441	gb|EIE26552.1|	apospory-associated protein C [Coccomyxa subellipsoidea C-169]	--	--	GO:0030246; GO:0016853; GO:0005975	[G] COG0676 Uncharacterized enzymes related to aldose 1-epimerase	[G] KOG1594 Uncharacterized enzymes related to aldose 1-epimerase	IPR008183; IPR011013; IPR014718; IPR025532
comp10670_c0_seq3	391	gb|EFN58195.1|	hypothetical protein CHLNCDRAFT_142043 [Chlorella variabilis]	--	--	GO:0008270	--	[O] KOG1870 Ubiquitin C-terminal hydrolase	IPR002893
comp10671_c0_seq2	1329	gb|EFN51278.1|	hypothetical protein CHLNCDRAFT_37484 [Chlorella variabilis]	K00793	EC:2.5.1.9	GO:0016491; GO:0004746; GO:0009231	[H] COG0307 Riboflavin synthase alpha chain	[H] KOG3310 Riboflavin synthase alpha chain	IPR001783; IPR017938; IPR023366; IPR026017
comp10671_c0_seq3	1639	gb|EFN51278.1|	hypothetical protein CHLNCDRAFT_37484 [Chlorella variabilis]	--	--	GO:0016491; GO:0004746; GO:0009231	[H] COG0307 Riboflavin synthase alpha chain	[H] KOG3310 Riboflavin synthase alpha chain	IPR001783; IPR017938; IPR023366; IPR026017
comp10671_c0_seq4	1517	gb|EFN51278.1|	hypothetical protein CHLNCDRAFT_37484 [Chlorella variabilis]	--	--	GO:0016491; GO:0004746; GO:0009231	[H] COG0307 Riboflavin synthase alpha chain	[H] KOG3310 Riboflavin synthase alpha chain	IPR001783; IPR017938; IPR023366; IPR026017
comp10671_c0_seq5	1716	gb|EFN51278.1|	hypothetical protein CHLNCDRAFT_37484 [Chlorella variabilis]	--	--	GO:0016491; GO:0004746; GO:0009231	[H] COG0307 Riboflavin synthase alpha chain	[H] KOG3310 Riboflavin synthase alpha chain	IPR001783; IPR017938; IPR023366; IPR026017
comp10671_c0_seq6	1528	gb|EFN51278.1|	hypothetical protein CHLNCDRAFT_37484 [Chlorella variabilis]	--	--	GO:0016491; GO:0004746; GO:0009231	[H] COG0307 Riboflavin synthase alpha chain	[H] KOG3310 Riboflavin synthase alpha chain	IPR001783; IPR017938; IPR023366; IPR026017
comp10671_c0_seq7	1440	gb|EFN51278.1|	hypothetical protein CHLNCDRAFT_37484 [Chlorella variabilis]	K00793	EC:2.5.1.9	GO:0016491; GO:0004746; GO:0009231	[H] COG0307 Riboflavin synthase alpha chain	[H] KOG3310 Riboflavin synthase alpha chain	IPR001783; IPR017938; IPR023366; IPR026017
comp10671_c0_seq8	1827	gb|EFN51278.1|	hypothetical protein CHLNCDRAFT_37484 [Chlorella variabilis]	--	--	GO:0016491; GO:0004746; GO:0009231	[H] COG0307 Riboflavin synthase alpha chain	[H] KOG3310 Riboflavin synthase alpha chain	IPR001783; IPR017938; IPR023366; IPR026017
comp10672_c3_seq1	1790	gb|EFN55306.1|	hypothetical protein CHLNCDRAFT_134269 [Chlorella variabilis]	--	--	GO:0005509	--	--	IPR002048; IPR011992; IPR018247
comp10674_c0_seq1	1410	gb|EFN53205.1|	hypothetical protein CHLNCDRAFT_137054 [Chlorella variabilis]	--	--	GO:0005525; GO:0004789; GO:0009228	--	--	IPR003733; IPR006073; IPR013785; IPR022998; IPR027417
comp10674_c0_seq3	1697	gb|EFN53205.1|	hypothetical protein CHLNCDRAFT_137054 [Chlorella variabilis]	--	--	GO:0005525; GO:0004789; GO:0009228	--	--	IPR003733; IPR006073; IPR013785; IPR022998; IPR027417
comp10674_c0_seq4	1470	gb|EFN53205.1|	hypothetical protein CHLNCDRAFT_137054 [Chlorella variabilis]	--	--	GO:0005525; GO:0004789; GO:0009228	--	--	IPR003733; IPR006073; IPR013785; IPR022998; IPR027417
comp10675_c0_seq1	1516	gb|EFN52373.1|	hypothetical protein CHLNCDRAFT_138805 [Chlorella variabilis]	--	--	GO:0005543	--	--	IPR001849
comp10675_c0_seq2	1421	gb|EFN52373.1|	hypothetical protein CHLNCDRAFT_138805 [Chlorella variabilis]	--	--	GO:0005543	--	--	IPR001849
comp10676_c0_seq4	3763	gb|EFN55712.1|	hypothetical protein CHLNCDRAFT_57872 [Chlorella variabilis]	K00993	EC:2.7.8.1	GO:0016020; GO:0016780; GO:0008654	[I] COG5050 sn-1,2-diacylglycerol ethanolamine- and cholinephosphotranferases	[I] KOG2877 sn-1,2-diacylglycerol ethanolamine- and cholinephosphotranferases	IPR000462
comp10677_c0_seq1	1548	gb|EFN58625.1|	hypothetical protein CHLNCDRAFT_34235 [Chlorella variabilis]	--	--	GO:0003824; GO:0008152	[E] COG2515 1-aminocyclopropane-1-carboxylate deaminase	--	IPR001926; IPR005966; IPR027278
comp10677_c0_seq3	1945	gb|EFN58625.1|	hypothetical protein CHLNCDRAFT_34235 [Chlorella variabilis]	--	--	GO:0003824; GO:0008152	[E] COG2515 1-aminocyclopropane-1-carboxylate deaminase	--	IPR001926; IPR005966; IPR027278
comp10677_c0_seq4	1918	gb|EFN58625.1|	hypothetical protein CHLNCDRAFT_34235 [Chlorella variabilis]	--	--	GO:0003824; GO:0008152	[E] COG2515 1-aminocyclopropane-1-carboxylate deaminase	--	IPR001926; IPR005966; IPR027278
comp10677_c0_seq5	1836	gb|EFN58625.1|	hypothetical protein CHLNCDRAFT_34235 [Chlorella variabilis]	--	--	GO:0003824; GO:0008152	[E] COG2515 1-aminocyclopropane-1-carboxylate deaminase	--	IPR001926; IPR005966; IPR027278
comp10677_c0_seq7	1863	gb|EFN58625.1|	hypothetical protein CHLNCDRAFT_34235 [Chlorella variabilis]	--	--	GO:0003824; GO:0008152	[E] COG2515 1-aminocyclopropane-1-carboxylate deaminase	--	IPR001926; IPR005966; IPR027278
comp10677_c0_seq8	1575	gb|EFN58625.1|	hypothetical protein CHLNCDRAFT_34235 [Chlorella variabilis]	--	--	GO:0003824; GO:0008152	[E] COG2515 1-aminocyclopropane-1-carboxylate deaminase	--	IPR001926; IPR005966; IPR027278
comp10678_c3_seq1	689	gb|EFN59298.1|	hypothetical protein CHLNCDRAFT_49816 [Chlorella variabilis]	--	--	--	--	--	IPR001680; IPR015943; IPR017986; IPR019775
comp10679_c0_seq1	1220	emb|CAH66354.1|	OSIGBa0135C09.5 [Oryza sativa Indica Group]	K09522	--	--	[JO] COG5269 Ribosome-associated chaperone zuotin	[O] KOG0724 Zuotin and related molecular chaperones (DnaJ superfamily), contains DNA-binding domains	IPR001623; IPR018253
comp10679_c1_seq1	1563	gb|EIE24135.1|	DnaJ-domain-containing protein [Coccomyxa subellipsoidea C-169]	--	--	GO:0005634; GO:0003682; GO:0003677	--	[O] KOG0724 Zuotin and related molecular chaperones (DnaJ superfamily), contains DNA-binding domains	IPR001005; IPR001623; IPR009057; IPR017884; IPR018253
comp10679_c1_seq3	1189	gb|EIE24135.1|	DnaJ-domain-containing protein [Coccomyxa subellipsoidea C-169]	K09522	--	GO:0005634; GO:0003682; GO:0003677	--	[O] KOG0724 Zuotin and related molecular chaperones (DnaJ superfamily), contains DNA-binding domains	IPR001005; IPR001623; IPR009057; IPR017884; IPR018253
comp10681_c1_seq1	745	gb|EFN57952.1|	hypothetical protein CHLNCDRAFT_142066 [Chlorella variabilis]	--	--	--	--	--	IPR013633
comp10682_c0_seq1	366	gb|EIE18783.1|	putative prunasin hydrolase isoform PHA precursor [Coccomyxa subellipsoidea C-169]	K01223	EC:3.2.1.86	GO:0008422; GO:0030245	[G] COG2723 Beta-glucosidase/6-phospho-beta-glucosidase/beta-galactosidase	[G] KOG0626 Beta-glucosidase, lactase phlorizinhydrolase, and related proteins	IPR001360; IPR013781; IPR017736; IPR017853; IPR018120
comp10682_c1_seq1	678	gb|EFN57961.1|	hypothetical protein CHLNCDRAFT_50621 [Chlorella variabilis]	--	--	GO:0004553; GO:0005975	--	[G] KOG0626 Beta-glucosidase, lactase phlorizinhydrolase, and related proteins	IPR001360; IPR013781; IPR017853; IPR018120
comp10682_c1_seq2	1307	gb|EFN57961.1|	hypothetical protein CHLNCDRAFT_50621 [Chlorella variabilis]	K01188	EC:3.2.1.21	GO:0004553; GO:0005975	[G] COG2723 Beta-glucosidase/6-phospho-beta-glucosidase/beta-galactosidase	[G] KOG0626 Beta-glucosidase, lactase phlorizinhydrolase, and related proteins	IPR001360; IPR013781; IPR017853; IPR018120
comp10682_c1_seq3	901	gb|EFN57961.1|	hypothetical protein CHLNCDRAFT_50621 [Chlorella variabilis]	--	--	GO:0004553; GO:0005975	[G] COG2723 Beta-glucosidase/6-phospho-beta-glucosidase/beta-galactosidase	[G] KOG0626 Beta-glucosidase, lactase phlorizinhydrolase, and related proteins	IPR001360; IPR013781; IPR017853; IPR018120
comp10683_c0_seq1	1252	gb|EFN55706.1|	hypothetical protein CHLNCDRAFT_133999 [Chlorella variabilis]	--	--	--	--	--	IPR016040
comp10683_c1_seq1	1749	gb|EFN52506.1|	hypothetical protein CHLNCDRAFT_10071, partial [Chlorella variabilis]	--	--	GO:0016020; GO:0006897	--	[S] KOG2500 Uncharacterized conserved protein	IPR011993; IPR012466
comp10683_c2_seq2	1346	gb|EFN55706.1|	hypothetical protein CHLNCDRAFT_133999 [Chlorella variabilis]	--	--	--	--	--	IPR016040
comp10684_c0_seq3	2974	gb|EFN57076.1|	hypothetical protein CHLNCDRAFT_143840 [Chlorella variabilis]	--	--	--	--	--	--
comp10687_c1_seq1	2848	gb|EFN59585.1|	hypothetical protein CHLNCDRAFT_56449 [Chlorella variabilis]	--	--	--	--	--	IPR018962
comp10687_c1_seq2	2634	gb|EFN59585.1|	hypothetical protein CHLNCDRAFT_56449 [Chlorella variabilis]	--	--	--	--	--	IPR018962
comp10689_c0_seq2	6009	gb|EFN59795.1|	hypothetical protein CHLNCDRAFT_133508 [Chlorella variabilis]	--	--	GO:0016020; GO:0005230	--	--	IPR006029; IPR006201; IPR006202
comp10689_c0_seq3	6883	gb|EFN59795.1|	hypothetical protein CHLNCDRAFT_133508 [Chlorella variabilis]	--	--	GO:0016020; GO:0005230	--	--	IPR006029; IPR006201; IPR006202
comp10689_c0_seq4	6553	gb|EFN59795.1|	hypothetical protein CHLNCDRAFT_133508 [Chlorella variabilis]	--	--	GO:0016020; GO:0005230	--	--	IPR006029; IPR006201; IPR006202
comp10689_c0_seq5	6203	gb|EFN59795.1|	hypothetical protein CHLNCDRAFT_133508 [Chlorella variabilis]	--	--	GO:0016020; GO:0005230	--	--	IPR006029; IPR006201; IPR006202
comp10689_c0_seq6	6689	gb|EFN59795.1|	hypothetical protein CHLNCDRAFT_133508 [Chlorella variabilis]	--	--	GO:0016020; GO:0005230	--	--	IPR006029; IPR006201; IPR006202
comp10689_c0_seq7	6359	gb|EFN59795.1|	hypothetical protein CHLNCDRAFT_133508 [Chlorella variabilis]	--	--	GO:0016020; GO:0005230	--	--	IPR006029; IPR006201; IPR006202
comp10689_c0_seq8	6339	gb|EFN59795.1|	hypothetical protein CHLNCDRAFT_133508 [Chlorella variabilis]	--	--	GO:0016020; GO:0005230	--	--	IPR006029; IPR006201; IPR006202
comp10689_c0_seq9	6533	gb|EFN59795.1|	hypothetical protein CHLNCDRAFT_133508 [Chlorella variabilis]	--	--	GO:0016020; GO:0005230	--	--	IPR006029; IPR006201; IPR006202
comp10690_c0_seq1	739	gb|EFN59609.1|	hypothetical protein CHLNCDRAFT_133029 [Chlorella variabilis]	--	--	GO:0016021	--	--	IPR013057
comp10690_c0_seq2	934	gb|EFN59609.1|	hypothetical protein CHLNCDRAFT_133029 [Chlorella variabilis]	--	--	GO:0016021	--	--	IPR013057
comp10690_c0_seq3	951	gb|EFN59609.1|	hypothetical protein CHLNCDRAFT_133029 [Chlorella variabilis]	--	--	GO:0016021	--	--	IPR013057
comp10690_c0_seq4	722	gb|EFN59609.1|	hypothetical protein CHLNCDRAFT_133029 [Chlorella variabilis]	--	--	GO:0016021	--	--	IPR013057
comp10691_c0_seq1	2376	gb|EFN58608.1|	hypothetical protein CHLNCDRAFT_56954 [Chlorella variabilis]	--	--	GO:0016021; GO:0004659	[C] COG0667 Predicted oxidoreductases (related to aryl-alcohol dehydrogenases)	--	IPR000537; IPR001395; IPR023210
comp10691_c0_seq2	1341	gb|EFN58608.1|	hypothetical protein CHLNCDRAFT_56954 [Chlorella variabilis]	--	--	GO:0016021; GO:0004659	[C] COG0667 Predicted oxidoreductases (related to aryl-alcohol dehydrogenases)	--	IPR000537; IPR001395; IPR023210
comp10691_c0_seq3	2538	gb|EFN58608.1|	hypothetical protein CHLNCDRAFT_56954 [Chlorella variabilis]	--	--	GO:0016021; GO:0004659	[C] COG0667 Predicted oxidoreductases (related to aryl-alcohol dehydrogenases)	--	IPR000537; IPR001395; IPR023210
comp10691_c0_seq4	1179	gb|EFN58608.1|	hypothetical protein CHLNCDRAFT_56954 [Chlorella variabilis]	--	--	GO:0016021; GO:0004659	[C] COG0667 Predicted oxidoreductases (related to aryl-alcohol dehydrogenases)	--	IPR000537; IPR001395; IPR023210
comp10692_c0_seq1	1645	gb|EFN58459.1|	hypothetical protein CHLNCDRAFT_56862 [Chlorella variabilis]	--	--	GO:0005524; GO:0004672	--	--	IPR000719; IPR011009; IPR017441
comp10692_c0_seq2	2001	gb|EFN58459.1|	hypothetical protein CHLNCDRAFT_56862 [Chlorella variabilis]	--	--	GO:0005524; GO:0004672	--	--	IPR000719; IPR011009; IPR017441
comp10692_c0_seq3	1809	gb|EFN58459.1|	hypothetical protein CHLNCDRAFT_56862 [Chlorella variabilis]	--	--	GO:0005524; GO:0004672	--	--	IPR000719; IPR011009; IPR017441
comp10692_c0_seq4	1615	gb|EFN58459.1|	hypothetical protein CHLNCDRAFT_56862 [Chlorella variabilis]	--	--	GO:0005524; GO:0004672	--	--	IPR000719; IPR011009; IPR017441
comp10692_c0_seq5	1837	gb|EFN58459.1|	hypothetical protein CHLNCDRAFT_56862 [Chlorella variabilis]	--	--	GO:0005524; GO:0004672	--	--	IPR000719; IPR011009; IPR017441
comp10692_c0_seq6	1807	gb|EFN58459.1|	hypothetical protein CHLNCDRAFT_56862 [Chlorella variabilis]	--	--	GO:0005524; GO:0004672	--	--	IPR000719; IPR011009; IPR017441
comp10693_c0_seq2	1929	ref|XP_002945811.1|	hypothetical protein VOLCADRAFT_102779 [Volvox carteri f. nagariensis]	K04518	EC:4.2.1.51	GO:0004664; GO:0009094	[E] COG0077 Prephenate dehydratase	[E] KOG2797 Prephenate dehydratase	IPR001086; IPR018528
comp10693_c0_seq3	1759	ref|XP_001696581.1|	prephenate dehydratase [Chlamydomonas reinhardtii]	K05359	EC:4.2.1.91; EC:4.2.1.51	GO:0004664; GO:0009094	[E] COG0077 Prephenate dehydratase	[E] KOG2797 Prephenate dehydratase	IPR001086; IPR018528
comp10693_c0_seq4	1618	ref|XP_002945811.1|	hypothetical protein VOLCADRAFT_102779 [Volvox carteri f. nagariensis]	K05359	EC:4.2.1.91; EC:4.2.1.51	GO:0004664; GO:0009094	[E] COG0077 Prephenate dehydratase	[E] KOG2797 Prephenate dehydratase	IPR001086; IPR018528
comp10693_c0_seq5	1788	ref|XP_002945811.1|	hypothetical protein VOLCADRAFT_102779 [Volvox carteri f. nagariensis]	K04518	EC:4.2.1.51	GO:0004664; GO:0009094	[E] COG0077 Prephenate dehydratase	[E] KOG2797 Prephenate dehydratase	IPR001086; IPR018528
comp10694_c1_seq1	763	gb|EFN51966.1|	hypothetical protein CHLNCDRAFT_59045 [Chlorella variabilis]	K08902	--	--	--	--	IPR025585
comp106941_c0_seq1	288	gb|EFN58857.1|	hypothetical protein CHLNCDRAFT_140725 [Chlorella variabilis]	--	--	GO:0005524; GO:0008026; GO:0003676	--	--	IPR001650; IPR004179; IPR011545; IPR014001; IPR027417
comp10695_c0_seq1	1361	ref|XP_002953985.1|	hypothetical protein VOLCADRAFT_82536 [Volvox carteri f. nagariensis]	--	--	GO:0009058	[M] COG0438 Glycosyltransferase	[MOI] KOG1111 N-acetylglucosaminyltransferase complex, subunit PIG-A/SPT14, required for phosphatidylinositol biosynthesis/Sulfolipid synthase	IPR001296
comp10695_c0_seq3	334	ref|XP_001689662.1|	sulfolipid synthase [Chlamydomonas reinhardtii]	--	--	GO:0009058	--	[MOI] KOG1111 N-acetylglucosaminyltransferase complex, subunit PIG-A/SPT14, required for phosphatidylinositol biosynthesis/Sulfolipid synthase	IPR001296
comp10696_c1_seq1	544	gb|EFN56928.1|	hypothetical protein CHLNCDRAFT_143448 [Chlorella variabilis]	--	--	--	--	--	--
comp10696_c1_seq2	881	gb|EFN56928.1|	hypothetical protein CHLNCDRAFT_143448 [Chlorella variabilis]	--	--	--	--	--	--
comp10696_c2_seq1	727	gb|EFN56928.1|	hypothetical protein CHLNCDRAFT_143448 [Chlorella variabilis]	--	--	--	--	--	--
comp10699_c0_seq2	4320	gb|EFN54510.1|	hypothetical protein CHLNCDRAFT_135224 [Chlorella variabilis]	--	--	--	--	--	--
comp10699_c1_seq1	933	gb|EFN54505.1|	hypothetical protein CHLNCDRAFT_135216 [Chlorella variabilis]	--	--	--	--	--	--
comp10700_c0_seq1	2973	gb|EFN58120.1|	hypothetical protein CHLNCDRAFT_50830 [Chlorella variabilis]	--	--	--	[S] COG0398 Uncharacterized conserved protein	--	IPR015414
comp10700_c0_seq2	2821	gb|EFN58120.1|	hypothetical protein CHLNCDRAFT_50830 [Chlorella variabilis]	--	--	--	[S] COG0398 Uncharacterized conserved protein	--	IPR015414
comp10700_c1_seq1	269	gb|EFN59830.1|	hypothetical protein CHLNCDRAFT_33680 [Chlorella variabilis]	--	--	GO:0005524; GO:0017111	[O] COG0465 ATP-dependent Zn proteases	[O] KOG0731 AAA+-type ATPase containing the peptidase M41 domain	IPR003593; IPR003959; IPR003960; IPR027417
comp10700_c2_seq1	265	gb|EFN59830.1|	hypothetical protein CHLNCDRAFT_33680 [Chlorella variabilis]	--	--	GO:0005524; GO:0017111	[O] COG0465 ATP-dependent Zn proteases	[O] KOG0731 AAA+-type ATPase containing the peptidase M41 domain	IPR003593; IPR003959; IPR003960; IPR027417
comp10700_c4_seq1	1901	gb|EFN58376.1|	hypothetical protein CHLNCDRAFT_59565 [Chlorella variabilis]	K10755	--	GO:0005524; GO:0003677; GO:0017111; GO:0006260	[L] COG0470 ATPase involved in DNA replication	[L] KOG0991 Replication factor C, subunit RFC2	IPR003593; IPR003959; IPR008921; IPR013748; IPR027417
comp10700_c4_seq2	2164	gb|EFN58376.1|	hypothetical protein CHLNCDRAFT_59565 [Chlorella variabilis]	K10755	--	GO:0005524; GO:0003677; GO:0017111; GO:0006260	[L] COG0470 ATPase involved in DNA replication	[L] KOG0991 Replication factor C, subunit RFC2	IPR003593; IPR003959; IPR008921; IPR013748; IPR027417
comp10700_c5_seq1	1715	gb|EFN51817.1|	glutamate-1-semialdehyde 2,1-aminomutase [Chlorella variabilis]	K01845	EC:5.4.3.8	GO:0042286; GO:0030170; GO:0008483; GO:0033014	[H] COG0001 Glutamate-1-semialdehyde aminotransferase	[E] KOG1401 Acetylornithine aminotransferase	IPR004639; IPR005814; IPR015421; IPR015422; IPR015424
comp10700_c5_seq2	828	ref|XP_001693222.1|	FtsH-like AAA+ protein [Chlamydomonas reinhardtii]	--	--	GO:0005524; GO:0017111	[O] COG0465 ATP-dependent Zn proteases	[O] KOG0731 AAA+-type ATPase containing the peptidase M41 domain	IPR003593; IPR003959; IPR003960; IPR027417
comp10701_c0_seq1	1303	gb|EOD20915.1|	hypothetical protein EMIHUDRAFT_207937 [Emiliania huxleyi CCMP1516]	--	--	--	--	--	IPR002495
comp10702_c1_seq1	2118	gb|EFN58822.1|	hypothetical protein CHLNCDRAFT_140645 [Chlorella variabilis]	--	--	GO:0008479; GO:0008616	[J] COG0343 Queuine/archaeosine tRNA-ribosyltransferase	[A] KOG3908 Queuine-tRNA ribosyltransferase	IPR002616; IPR004803
comp10702_c1_seq2	1555	gb|EFN58822.1|	hypothetical protein CHLNCDRAFT_140645 [Chlorella variabilis]	K00773	EC:2.4.2.29	GO:0008479; GO:0008616	[J] COG0343 Queuine/archaeosine tRNA-ribosyltransferase	[A] KOG3908 Queuine-tRNA ribosyltransferase	IPR002616; IPR004803
comp10702_c1_seq3	443	gb|EFN58822.1|	hypothetical protein CHLNCDRAFT_140645 [Chlorella variabilis]	--	--	GO:0008479; GO:0008616	--	--	IPR002616; IPR004803
comp10703_c0_seq2	6843	gb|EFN55214.1|	hypothetical protein CHLNCDRAFT_134449 [Chlorella variabilis]	--	--	--	[R] COG2110 Predicted phosphatase homologous to the C-terminal domain of histone macroH2A1	[BK] KOG2633 Hismacro and SEC14 domain-containing proteins	IPR000782
comp10703_c0_seq4	2604	gb|EFN55214.1|	hypothetical protein CHLNCDRAFT_134449 [Chlorella variabilis]	--	--	--	--	--	IPR000782
comp10703_c0_seq5	3264	gb|EFN58075.1|	hypothetical protein CHLNCDRAFT_11898, partial [Chlorella variabilis]	K07025	--	GO:0016787	[R] COG1011 Predicted hydrolase (HAD superfamily)	[R] KOG3109 Haloacid dehalogenase-like hydrolase	IPR006439; IPR010237; IPR023214
comp10703_c0_seq7	6879	gb|EFN55214.1|	hypothetical protein CHLNCDRAFT_134449 [Chlorella variabilis]	--	--	--	[R] COG2110 Predicted phosphatase homologous to the C-terminal domain of histone macroH2A1	[BK] KOG2633 Hismacro and SEC14 domain-containing proteins	IPR000782
comp10703_c1_seq1	458	gb|EFN50670.1|	hypothetical protein CHLNCDRAFT_143371 [Chlorella variabilis]	--	--	--	--	--	--
comp10703_c2_seq2	834	gb|EFN55214.1|	hypothetical protein CHLNCDRAFT_134449 [Chlorella variabilis]	--	--	--	--	--	IPR000782
comp107038_c0_seq1	1493	gb|EIE23396.1|	P-loop containing nucleoside triphosphate hydrolase protein [Coccomyxa subellipsoidea C-169]	K14440	EC:3.6.4.12	GO:0005524; GO:0003677; GO:0004386	[KL] COG0553 Superfamily II DNA/RNA helicases, SNF2 family	[B] KOG1000 Chromatin remodeling protein HARP/SMARCAL1, DEAD-box superfamily	IPR000330; IPR001650; IPR014001; IPR027417
comp10704_c0_seq1	1120	gb|EFN52548.1|	hypothetical protein CHLNCDRAFT_138993 [Chlorella variabilis]	--	--	--	--	[R] KOG0379 Kelch repeat-containing proteins	IPR015915
comp10704_c0_seq2	1255	gb|EFN54210.1|	hypothetical protein CHLNCDRAFT_135691 [Chlorella variabilis]	--	--	--	--	--	IPR006652; IPR015915
comp10704_c1_seq1	2199	gb|EFN54386.1|	hypothetical protein CHLNCDRAFT_56217 [Chlorella variabilis]	K05917	EC:1.14.13.70	GO:0009055; GO:0020037; GO:0005506; GO:0004497; GO:0016705	[Q] COG2124 Cytochrome P450	[Q] KOG0684 Cytochrome P450	IPR001128; IPR002403; IPR017972
comp10705_c0_seq2	3175	gb|EFN59225.1|	expressed protein [Chlorella variabilis]	--	--	--	[M] COG0794 Predicted sugar phosphate isomerase involved in capsule formation	--	IPR019494
comp10705_c0_seq4	1921	ref|WP_018390004.1|	hypothetical protein [Xanthobacteraceae]	--	--	--	[M] COG0794 Predicted sugar phosphate isomerase involved in capsule formation	--	--
comp10705_c0_seq5	1219	gb|EFN59225.1|	expressed protein [Chlorella variabilis]	--	--	--	--	--	IPR019494
comp10706_c0_seq3	1049	gb|EFN60088.1|	hypothetical protein CHLNCDRAFT_49581 [Chlorella variabilis]	--	--	GO:0003677; GO:0008270; GO:0015743	--	--	IPR001510; IPR020966
comp10706_c0_seq4	702	gb|EFN60088.1|	hypothetical protein CHLNCDRAFT_49581 [Chlorella variabilis]	--	--	GO:0003677; GO:0008270; GO:0015743	--	--	IPR001510; IPR020966
comp10707_c0_seq1	1627	gb|EFN60131.1|	hypothetical protein CHLNCDRAFT_17399, partial [Chlorella variabilis]	--	--	--	[MG] COG0702 Predicted nucleoside-diphosphate-sugar epimerases	[G] KOG1203 Predicted dehydrogenase	IPR016040
comp10709_c0_seq1	206	gb|EFN55800.1|	hypothetical protein CHLNCDRAFT_57717 [Chlorella variabilis]	--	--	GO:0005634; GO:0003677; GO:0003700	--	--	IPR012890; IPR022783
comp10709_c1_seq1	980	ref|NP_001241273.1|	uncharacterized protein LOC100790717 [Glycine max]	--	--	--	[R] COG0457 FOG: TPR repeat	[O] KOG0548 Molecular co-chaperone STI1	IPR001440; IPR011990; IPR013026; IPR019734
comp10709_c1_seq2	855	ref|NP_001241273.1|	uncharacterized protein LOC100790717 [Glycine max]	--	--	--	[R] COG0457 FOG: TPR repeat	[O] KOG0548 Molecular co-chaperone STI1	IPR001440; IPR011990; IPR013026; IPR019734
comp10709_c2_seq1	1394	gb|EFN55800.1|	hypothetical protein CHLNCDRAFT_57717 [Chlorella variabilis]	K13211	--	GO:0005634; GO:0003677; GO:0003700	--	[K] KOG2136 Transcriptional regulators binding to the GC-rich sequences	IPR012890; IPR022783
comp10711_c0_seq1	227	ref|WP_016831115.1|	hypothetical protein [Klebsiella pneumoniae]	--	--	--	--	--	--
comp10711_c0_seq2	308	ref|WP_016831114.1|	hypothetical protein [Klebsiella pneumoniae]	--	--	--	--	--	--
comp10711_c0_seq3	377	ref|WP_016831114.1|	hypothetical protein [Klebsiella pneumoniae]	--	--	--	--	--	--
comp10713_c0_seq2	220	gb|EFN60138.1|	expressed protein [Chlorella variabilis]	--	--	--	--	--	--
comp10713_c2_seq2	225	gb|EFN60138.1|	expressed protein [Chlorella variabilis]	--	--	--	--	--	--
comp10714_c0_seq1	1631	gb|EFN58311.1|	hypothetical protein CHLNCDRAFT_7378, partial [Chlorella variabilis]	K07399	--	--	[O] COG1333 ResB protein required for cytochrome c biosynthesis	--	IPR007816; IPR023494
comp10715_c0_seq1	983	gb|EFN53879.1|	hypothetical protein CHLNCDRAFT_136023 [Chlorella variabilis]	--	--	--	--	--	--
comp10715_c0_seq2	2405	gb|EFN53879.1|	hypothetical protein CHLNCDRAFT_136023 [Chlorella variabilis]	--	--	--	--	--	--
comp10715_c0_seq3	700	gb|EFN53879.1|	hypothetical protein CHLNCDRAFT_136023 [Chlorella variabilis]	--	--	--	--	--	--
comp10715_c0_seq5	1567	gb|EFN53879.1|	hypothetical protein CHLNCDRAFT_136023 [Chlorella variabilis]	--	--	--	--	--	--
comp10715_c0_seq7	2122	gb|EFN53879.1|	hypothetical protein CHLNCDRAFT_136023 [Chlorella variabilis]	--	--	--	--	--	--
comp10715_c0_seq9	1850	gb|EFN53879.1|	hypothetical protein CHLNCDRAFT_136023 [Chlorella variabilis]	--	--	--	--	--	--
comp10716_c1_seq1	2421	gb|EFN54839.1|	hypothetical protein CHLNCDRAFT_134868 [Chlorella variabilis]	--	--	--	--	--	--
comp10717_c2_seq1	4016	gb|EFN52132.1|	hypothetical protein CHLNCDRAFT_27049 [Chlorella variabilis]	--	--	GO:0008967	[R] COG0546 Predicted phosphatases	--	IPR006439; IPR023214
comp10717_c4_seq1	2606	gb|EFN57772.1|	hypothetical protein CHLNCDRAFT_143103 [Chlorella variabilis]	K11876	--	--	--	[S] KOG3112 Uncharacterized conserved protein	IPR016562; IPR019151
comp10718_c0_seq1	617	gb|EFN55141.1|	hypothetical protein CHLNCDRAFT_35537 [Chlorella variabilis]	--	--	GO:0016853; GO:0016491; GO:0016117	[Q] COG1233 Phytoene dehydrogenase and related proteins	[H] KOG4254 Phytoene desaturase	IPR006076
comp10718_c0_seq2	2051	gb|EFN55141.1|	hypothetical protein CHLNCDRAFT_35537 [Chlorella variabilis]	--	--	GO:0016853; GO:0016491; GO:0016117	[Q] COG1233 Phytoene dehydrogenase and related proteins	[H] KOG4254 Phytoene desaturase	IPR006076
comp10718_c0_seq3	1859	gb|EFN55141.1|	hypothetical protein CHLNCDRAFT_35537 [Chlorella variabilis]	--	--	GO:0016853; GO:0016491; GO:0016117	[Q] COG1233 Phytoene dehydrogenase and related proteins	[H] KOG4254 Phytoene desaturase	IPR006076
comp10719_c0_seq1	720	gb|EFN58948.1|	hypothetical protein CHLNCDRAFT_140946 [Chlorella variabilis]	--	--	--	--	--	--
comp10719_c0_seq3	919	gb|EFN59116.1|	hypothetical protein CHLNCDRAFT_137916 [Chlorella variabilis]	--	--	GO:0035091; GO:0007154	--	[ZUD] KOG2101 Intermediate filament-like protein, sorting nexins, and related proteins containing PX (PhoX) domain(s)	IPR001683; IPR003114; IPR013937
comp10719_c0_seq4	872	gb|EFN58948.1|	hypothetical protein CHLNCDRAFT_140946 [Chlorella variabilis]	--	--	--	--	--	--
comp10719_c0_seq5	642	gb|EFN58948.1|	hypothetical protein CHLNCDRAFT_140946 [Chlorella variabilis]	--	--	--	--	--	--
comp10720_c0_seq1	1956	gb|EFN57570.1|	hypothetical protein CHLNCDRAFT_34782 [Chlorella variabilis]	K00046	EC:1.1.1.69	GO:0016491; GO:0055114	[IQR] COG1028 Dehydrogenases with different specificities (related to short-chain alcohol dehydrogenases)	[R] KOG0725 Reductases with broad range of substrate specificities	IPR002198; IPR002347; IPR016040; IPR020904
comp10720_c0_seq2	1977	gb|EFN57570.1|	hypothetical protein CHLNCDRAFT_34782 [Chlorella variabilis]	K00046	EC:1.1.1.69	GO:0016491; GO:0055114	[IQR] COG1028 Dehydrogenases with different specificities (related to short-chain alcohol dehydrogenases)	[R] KOG0725 Reductases with broad range of substrate specificities	IPR002198; IPR002347; IPR016040; IPR020904
comp10720_c0_seq3	2168	gb|EFN57570.1|	hypothetical protein CHLNCDRAFT_34782 [Chlorella variabilis]	K00046	EC:1.1.1.69	GO:0016491; GO:0055114	[IQR] COG1028 Dehydrogenases with different specificities (related to short-chain alcohol dehydrogenases)	[R] KOG0725 Reductases with broad range of substrate specificities	IPR002198; IPR002347; IPR016040; IPR020904
comp10720_c0_seq4	1361	ref|XP_004134023.1|	PREDICTED: uncharacterized protein LOC101220252 isoform 1 [Cucumis sativus]	--	--	--	--	--	--
comp10720_c0_seq5	1552	ref|WP_006932161.1|	dehydrogenase [Labrenzia aggregata]	--	--	--	--	--	--
comp10720_c0_seq6	1340	ref|XP_004134023.1|	PREDICTED: uncharacterized protein LOC101220252 isoform 1 [Cucumis sativus]	--	--	--	--	--	--
comp10721_c0_seq1	744	gb|EFN51587.1|	hypothetical protein CHLNCDRAFT_140100 [Chlorella variabilis]	--	--	--	--	--	IPR000648
comp10721_c0_seq2	768	gb|EFN51587.1|	hypothetical protein CHLNCDRAFT_140100 [Chlorella variabilis]	--	--	--	--	--	IPR000648
comp10721_c0_seq3	906	gb|EFN51587.1|	hypothetical protein CHLNCDRAFT_140100 [Chlorella variabilis]	--	--	--	--	--	IPR000648
comp10721_c0_seq4	606	gb|EFN51587.1|	hypothetical protein CHLNCDRAFT_140100 [Chlorella variabilis]	--	--	--	--	--	IPR000648
comp10722_c0_seq2	2163	gb|EFN53539.1|	hypothetical protein CHLNCDRAFT_136659 [Chlorella variabilis]	--	--	--	--	[S] KOG2545 Conserved membrane protein	IPR019140
comp10723_c0_seq2	625	gb|EFN57808.1|	hypothetical protein CHLNCDRAFT_143195 [Chlorella variabilis]	--	--	GO:0005524; GO:0004672	--	--	IPR000719; IPR001245; IPR011009; IPR017441
comp10723_c1_seq1	534	gb|EFN58459.1|	hypothetical protein CHLNCDRAFT_56862 [Chlorella variabilis]	--	--	GO:0005524; GO:0004672	--	--	IPR000719; IPR011009; IPR017441
comp10723_c4_seq5	843	gb|EFN58128.1|	hypothetical protein CHLNCDRAFT_141867 [Chlorella variabilis]	K11145	EC:3.1.26.-	GO:0004525; GO:0003723; GO:0006396	[S] COG1939 Uncharacterized protein conserved in bacteria	--	IPR000999
comp10723_c4_seq6	1142	gb|EFN58459.1|	hypothetical protein CHLNCDRAFT_56862 [Chlorella variabilis]	--	--	GO:0005524; GO:0004672	--	--	IPR000719; IPR011009; IPR017441
comp10724_c0_seq1	2100	gb|EFN55675.1|	hypothetical protein CHLNCDRAFT_133909 [Chlorella variabilis]	K16781	--	GO:0005622; GO:0006396	[R] COG0457 FOG: TPR repeat	[R] KOG1124 FOG: TPR repeat	IPR003107; IPR011990; IPR013026; IPR019734
comp10724_c0_seq2	1931	gb|EFN55675.1|	hypothetical protein CHLNCDRAFT_133909 [Chlorella variabilis]	--	--	GO:0005622; GO:0006396	[R] COG0457 FOG: TPR repeat	[R] KOG1124 FOG: TPR repeat	IPR003107; IPR011990; IPR013026; IPR019734
comp10725_c0_seq2	439	gb|EFN51655.1|	hypothetical protein CHLNCDRAFT_139849 [Chlorella variabilis]	--	--	GO:0006950	--	--	IPR006015; IPR006016; IPR014729
comp10725_c0_seq3	573	gb|EFN51655.1|	hypothetical protein CHLNCDRAFT_139849 [Chlorella variabilis]	--	--	GO:0006950	--	--	IPR006015; IPR006016; IPR014729
comp10726_c0_seq1	2676	gb|EFN52561.1|	hypothetical protein CHLNCDRAFT_138547 [Chlorella variabilis]	K01078	EC:3.1.3.2	GO:0008168; GO:0003676	[J] COG2263 Predicted RNA methylase	[O] KOG2679 Purple (tartrate-resistant) acid phosphatase	IPR002052
comp10726_c0_seq3	1365	gb|EIE22778.1|	Metallo-dependent phosphatase [Coccomyxa subellipsoidea C-169]	--	--	GO:0016787	--	[O] KOG2679 Purple (tartrate-resistant) acid phosphatase	IPR004843
comp10726_c0_seq5	2397	gb|EFN52561.1|	hypothetical protein CHLNCDRAFT_138547 [Chlorella variabilis]	K07579	--	GO:0008168; GO:0003676	[J] COG2263 Predicted RNA methylase	[O] KOG2679 Purple (tartrate-resistant) acid phosphatase	IPR002052
comp10727_c0_seq1	1698	gb|EIE25314.1|	hypothetical protein COCSUDRAFT_40596 [Coccomyxa subellipsoidea C-169]	--	--	--	--	--	--
comp10727_c0_seq3	1368	gb|EIE25314.1|	hypothetical protein COCSUDRAFT_40596 [Coccomyxa subellipsoidea C-169]	--	--	--	--	--	--
comp10727_c0_seq4	1494	gb|EIE25314.1|	hypothetical protein COCSUDRAFT_40596 [Coccomyxa subellipsoidea C-169]	--	--	--	--	--	--
comp10728_c0_seq1	2568	gb|EFN56306.1|	hypothetical protein CHLNCDRAFT_144716 [Chlorella variabilis]	K08991	EC:3.1.22.-	GO:0003677; GO:0004518; GO:0006259; GO:0090305	--	[L] KOG2379 Endonuclease MUS81	IPR006166; IPR011335; IPR020819
comp10728_c0_seq2	2244	gb|EFN56306.1|	hypothetical protein CHLNCDRAFT_144716 [Chlorella variabilis]	K08991	EC:3.1.22.-	GO:0003677; GO:0004518; GO:0006259; GO:0090305	--	[L] KOG2379 Endonuclease MUS81	IPR006166; IPR011335; IPR020819
comp10728_c1_seq1	8987	gb|EFN56116.1|	hypothetical protein CHLNCDRAFT_51740 [Chlorella variabilis]	--	--	GO:0005509	--	--	IPR002048; IPR011992; IPR018247; IPR019955
comp10729_c0_seq2	2232	gb|EFN57580.1|	hypothetical protein CHLNCDRAFT_143252 [Chlorella variabilis]	--	--	--	--	--	--
comp10729_c2_seq1	1064	gb|EFN51679.1|	hypothetical protein CHLNCDRAFT_139911 [Chlorella variabilis]	--	--	GO:0008270	--	--	IPR000433; IPR003347
comp10730_c0_seq1	4314	gb|EIE20354.1|	target of rapamycin kinase [Coccomyxa subellipsoidea C-169]	K07203	--	GO:0005524; GO:0008144; GO:0016301; GO:0016773	[TDBLU] COG5032 Phosphatidylinositol kinase and protein kinases of the PI-3 kinase family	[L] KOG0891 DNA-dependent protein kinase	IPR000403; IPR003151; IPR003152; IPR009076; IPR011009; IPR011989; IPR014009; IPR016024; IPR018936; IPR024585; IPR026683
comp10730_c0_seq2	858	gb|EIE20354.1|	target of rapamycin kinase [Coccomyxa subellipsoidea C-169]	--	--	GO:0005524; GO:0008144; GO:0016301; GO:0016773	[TDBLU] COG5032 Phosphatidylinositol kinase and protein kinases of the PI-3 kinase family	[L] KOG0891 DNA-dependent protein kinase	IPR000403; IPR003151; IPR003152; IPR009076; IPR011009; IPR011989; IPR014009; IPR016024; IPR018936; IPR024585; IPR026683
comp10730_c3_seq1	2908	gb|EFN54447.1|	hypothetical protein CHLNCDRAFT_58332 [Chlorella variabilis]	--	--	GO:0016773	[TDBLU] COG5032 Phosphatidylinositol kinase and protein kinases of the PI-3 kinase family	[L] KOG0891 DNA-dependent protein kinase	IPR000403; IPR003152; IPR011009; IPR011989; IPR016024; IPR024585; IPR026683
comp10732_c0_seq2	1180	gb|EFN56717.1|	hypothetical protein CHLNCDRAFT_144119 [Chlorella variabilis]	--	--	--	--	--	IPR006747
comp10732_c0_seq3	1132	gb|EFN56717.1|	hypothetical protein CHLNCDRAFT_144119 [Chlorella variabilis]	--	--	--	--	--	IPR006747
comp10732_c0_seq4	926	gb|EFN56717.1|	hypothetical protein CHLNCDRAFT_144119 [Chlorella variabilis]	--	--	--	--	--	IPR006747
comp10732_c0_seq5	974	gb|EFN56717.1|	hypothetical protein CHLNCDRAFT_144119 [Chlorella variabilis]	--	--	--	--	--	IPR006747
comp10734_c0_seq1	1132	gb|EFN50693.1|	hypothetical protein CHLNCDRAFT_142616 [Chlorella variabilis]	--	--	--	--	--	--
comp10734_c4_seq2	1714	gb|EFN50699.1|	hypothetical protein CHLNCDRAFT_37728 [Chlorella variabilis]	K14292	EC:2.1.1.-	GO:0008168; GO:0009452; GO:0001510	--	[R] KOG2730 Methylase	IPR019012
comp10735_c0_seq1	1340	gb|EFN56689.1|	hypothetical protein CHLNCDRAFT_21979 [Chlorella variabilis]	--	--	GO:0003824; GO:0008152	[H] COG1179 Dinucleotide-utilizing enzymes involved in molybdopterin and thiamine biosynthesis family 1	[O] KOG2018 Predicted dinucleotide-utilizing enzyme involved in molybdopterin and thiamine biosynthesis	IPR000594; IPR009036; IPR016040
comp10735_c0_seq2	1603	gb|EFN56689.1|	hypothetical protein CHLNCDRAFT_21979 [Chlorella variabilis]	--	--	GO:0003824; GO:0008152	[H] COG1179 Dinucleotide-utilizing enzymes involved in molybdopterin and thiamine biosynthesis family 1	[O] KOG2018 Predicted dinucleotide-utilizing enzyme involved in molybdopterin and thiamine biosynthesis	IPR000594; IPR009036; IPR016040
comp10735_c0_seq3	444	gb|EFN56689.1|	hypothetical protein CHLNCDRAFT_21979 [Chlorella variabilis]	--	--	GO:0003824; GO:0008152	--	[O] KOG2018 Predicted dinucleotide-utilizing enzyme involved in molybdopterin and thiamine biosynthesis	IPR000594; IPR009036; IPR016040
comp10735_c1_seq1	3033	gb|EFN56910.1|	hypothetical protein CHLNCDRAFT_144591 [Chlorella variabilis]	--	--	--	--	--	IPR000241; IPR002110; IPR020683
comp10735_c1_seq2	947	gb|EFN56910.1|	hypothetical protein CHLNCDRAFT_144591 [Chlorella variabilis]	--	--	--	--	--	IPR000241; IPR002110; IPR020683
comp10735_c1_seq3	1095	gb|EFN56910.1|	hypothetical protein CHLNCDRAFT_144591 [Chlorella variabilis]	--	--	--	--	--	IPR000241; IPR002110; IPR020683
comp10735_c1_seq4	2885	gb|EFN56910.1|	hypothetical protein CHLNCDRAFT_144591 [Chlorella variabilis]	--	--	--	--	--	IPR000241; IPR002110; IPR020683
comp10736_c1_seq2	1906	ref|WP_008702009.1|	metallo-beta-lactamase family protein [Rhodopirellula maiorica]	--	--	--	--	--	--
comp10737_c1_seq1	1026	gb|EFN55518.1|	hypothetical protein CHLNCDRAFT_133934 [Chlorella variabilis]	--	--	--	--	--	--
comp10737_c1_seq2	1219	gb|EFN55518.1|	hypothetical protein CHLNCDRAFT_133934 [Chlorella variabilis]	--	--	--	--	--	--
comp1074_c0_seq1	530	gb|AGE58939.1|	ankyrin repeat PH and SEC7 domain containing protein [Paramecium bursaria Chlorella virus NYs1]	--	--	--	--	--	IPR002110; IPR020683
comp10742_c0_seq1	1724	gb|EFN59665.1|	hypothetical protein CHLNCDRAFT_49465 [Chlorella variabilis]	--	--	--	--	--	IPR007112; IPR009009; IPR014733
comp10742_c0_seq2	1833	gb|EFN59665.1|	hypothetical protein CHLNCDRAFT_49465 [Chlorella variabilis]	--	--	--	--	--	IPR007112; IPR009009; IPR014733
comp10742_c1_seq1	948	gb|EFN57826.1|	hypothetical protein CHLNCDRAFT_48669 [Chlorella variabilis]	--	--	--	--	[S] KOG2986 Uncharacterized conserved protein	IPR015222
comp10742_c3_seq1	410	gb|EFN57826.1|	hypothetical protein CHLNCDRAFT_48669 [Chlorella variabilis]	--	--	--	--	--	IPR015222
comp10742_c5_seq1	503	gb|EFN56423.1|	hypothetical protein CHLNCDRAFT_51899 [Chlorella variabilis]	--	--	--	--	--	IPR015880; IPR019135
comp10743_c0_seq1	1580	gb|EFN55460.1|	hypothetical protein CHLNCDRAFT_133802 [Chlorella variabilis]	--	--	GO:0008270	--	--	IPR002893
comp10743_c0_seq2	1758	gb|EFN55460.1|	hypothetical protein CHLNCDRAFT_133802 [Chlorella variabilis]	--	--	GO:0008270	--	--	IPR002893
comp10744_c1_seq1	2606	gb|EFN59495.1|	hypothetical protein CHLNCDRAFT_33926 [Chlorella variabilis]	K14554	--	GO:0032040; GO:0006364	[R] COG2319 FOG: WD40 repeat	[R] KOG1539 WD repeat protein	IPR001680; IPR007319; IPR015943; IPR017986; IPR019775
comp10744_c1_seq2	1204	gb|EFN59495.1|	hypothetical protein CHLNCDRAFT_33926 [Chlorella variabilis]	--	--	GO:0032040; GO:0006364	[R] COG2319 FOG: WD40 repeat	[R] KOG1539 WD repeat protein	IPR001680; IPR007319; IPR015943; IPR017986; IPR019775
comp10744_c2_seq1	948	gb|EFN59495.1|	hypothetical protein CHLNCDRAFT_33926 [Chlorella variabilis]	--	--	GO:0032040; GO:0006364	--	--	IPR001680; IPR007319; IPR015943; IPR017986; IPR019775
comp10744_c2_seq2	2147	gb|EFN57632.1|	hypothetical protein CHLNCDRAFT_12490, partial [Chlorella variabilis]	K07232	--	--	[P] COG3703 Uncharacterized protein involved in cation transport	[P] KOG3182 Predicted cation transporter	IPR006840; IPR013024
comp10744_c2_seq4	1663	gb|EFN57632.1|	hypothetical protein CHLNCDRAFT_12490, partial [Chlorella variabilis]	K07232	--	--	[P] COG3703 Uncharacterized protein involved in cation transport	[P] KOG3182 Predicted cation transporter	IPR006840; IPR013024
comp10745_c0_seq1	1845	gb|EFN51354.1|	expressed protein [Chlorella variabilis]	--	--	--	--	--	--
comp10745_c2_seq1	617	gb|EFN51327.1|	hypothetical protein CHLNCDRAFT_141094 [Chlorella variabilis]	--	--	--	--	--	--
comp10745_c2_seq3	1287	gb|EFN51327.1|	hypothetical protein CHLNCDRAFT_141094 [Chlorella variabilis]	--	--	--	--	--	--
comp10745_c2_seq4	1909	gb|EFN51327.1|	hypothetical protein CHLNCDRAFT_141094 [Chlorella variabilis]	--	--	--	--	--	--
comp10747_c2_seq1	3782	gb|EFN56186.1|	hypothetical protein CHLNCDRAFT_144914 [Chlorella variabilis]	--	--	--	--	--	--
comp10747_c2_seq2	3951	gb|EFN56186.1|	hypothetical protein CHLNCDRAFT_144914 [Chlorella variabilis]	--	--	--	--	--	--
comp10748_c0_seq1	2324	gb|EFN51841.1|	hypothetical protein CHLNCDRAFT_59102 [Chlorella variabilis]	--	--	--	--	--	IPR016196
comp10748_c0_seq2	2089	gb|EFN51841.1|	hypothetical protein CHLNCDRAFT_59102 [Chlorella variabilis]	--	--	--	--	--	IPR016196
comp10748_c0_seq3	2225	gb|EFN51841.1|	hypothetical protein CHLNCDRAFT_59102 [Chlorella variabilis]	K08230	--	--	--	--	IPR016196
comp10748_c0_seq4	2188	gb|EFN51841.1|	hypothetical protein CHLNCDRAFT_59102 [Chlorella variabilis]	--	--	--	--	--	IPR016196
comp10749_c0_seq1	2023	gb|EIE19168.1|	hypothetical protein COCSUDRAFT_59648 [Coccomyxa subellipsoidea C-169]	--	--	--	--	[O] KOG1364 Predicted ubiquitin regulatory protein, contains UAS and UBX domains	IPR001012; IPR003903; IPR006577; IPR009060; IPR012336
comp10749_c0_seq2	1928	gb|EIE19168.1|	hypothetical protein COCSUDRAFT_59648 [Coccomyxa subellipsoidea C-169]	--	--	--	--	[O] KOG1364 Predicted ubiquitin regulatory protein, contains UAS and UBX domains	IPR001012; IPR003903; IPR006577; IPR009060; IPR012336
comp10749_c0_seq4	1692	gb|EIE19168.1|	hypothetical protein COCSUDRAFT_59648 [Coccomyxa subellipsoidea C-169]	--	--	--	--	[O] KOG1364 Predicted ubiquitin regulatory protein, contains UAS and UBX domains	IPR001012; IPR003903; IPR006577; IPR009060; IPR012336
comp10749_c0_seq5	2081	gb|EIE19168.1|	hypothetical protein COCSUDRAFT_59648 [Coccomyxa subellipsoidea C-169]	--	--	--	--	[O] KOG1364 Predicted ubiquitin regulatory protein, contains UAS and UBX domains	IPR001012; IPR003903; IPR006577; IPR009060; IPR012336
comp10749_c0_seq6	1870	gb|EIE19168.1|	hypothetical protein COCSUDRAFT_59648 [Coccomyxa subellipsoidea C-169]	--	--	--	--	[O] KOG1364 Predicted ubiquitin regulatory protein, contains UAS and UBX domains	IPR001012; IPR003903; IPR006577; IPR009060; IPR012336
comp10749_c0_seq7	2259	gb|EIE19168.1|	hypothetical protein COCSUDRAFT_59648 [Coccomyxa subellipsoidea C-169]	--	--	--	--	[O] KOG1364 Predicted ubiquitin regulatory protein, contains UAS and UBX domains	IPR001012; IPR003903; IPR006577; IPR009060; IPR012336
comp10749_c0_seq8	1845	gb|EIE19168.1|	hypothetical protein COCSUDRAFT_59648 [Coccomyxa subellipsoidea C-169]	--	--	--	--	[O] KOG1364 Predicted ubiquitin regulatory protein, contains UAS and UBX domains	IPR001012; IPR003903; IPR006577; IPR009060; IPR012336
comp10752_c1_seq1	1097	gb|EFN51341.1|	hypothetical protein CHLNCDRAFT_141146 [Chlorella variabilis]	--	--	GO:0008270	--	--	IPR002893
comp10753_c0_seq1	2740	gb|EFN60081.1|	hypothetical protein CHLNCDRAFT_133386 [Chlorella variabilis]	K15210	--	--	--	[K] KOG2664 Small nuclear RNA activating protein complex - 50kD subunit (SNAP50)	IPR022042
comp10753_c0_seq2	1300	gb|EFN60081.1|	hypothetical protein CHLNCDRAFT_133386 [Chlorella variabilis]	--	--	--	--	[K] KOG2664 Small nuclear RNA activating protein complex - 50kD subunit (SNAP50)	IPR022042
comp10753_c0_seq3	1199	gb|EFN60081.1|	hypothetical protein CHLNCDRAFT_133386 [Chlorella variabilis]	K15210	--	--	--	[K] KOG2664 Small nuclear RNA activating protein complex - 50kD subunit (SNAP50)	IPR022042
comp10753_c0_seq4	2841	gb|EFN60081.1|	hypothetical protein CHLNCDRAFT_133386 [Chlorella variabilis]	K15210	--	--	--	[K] KOG2664 Small nuclear RNA activating protein complex - 50kD subunit (SNAP50)	IPR022042
comp10755_c0_seq1	942	gb|EFN55024.1|	hypothetical protein CHLNCDRAFT_134860 [Chlorella variabilis]	--	--	GO:0017172; GO:0005506; GO:0046439	--	--	IPR010300; IPR011051; IPR014710
comp10755_c0_seq2	1223	gb|EFN55024.1|	hypothetical protein CHLNCDRAFT_134860 [Chlorella variabilis]	K00456	EC:1.13.11.20	GO:0017172; GO:0005506; GO:0046439	--	[E] KOG4064 Cysteine dioxygenase CDO1	IPR010300; IPR011051; IPR014710
comp10756_c0_seq1	682	gb|EFN54278.1|	hypothetical protein CHLNCDRAFT_53288 [Chlorella variabilis]	--	--	--	--	--	IPR012336
comp10756_c0_seq2	5338	gb|EIE26855.1|	hypothetical protein COCSUDRAFT_39831 [Coccomyxa subellipsoidea C-169]	K07056	EC:2.1.1.198	--	[R] COG0313 Predicted methyltransferases	--	IPR000742; IPR013032
comp10756_c1_seq1	576	gb|EFN54278.1|	hypothetical protein CHLNCDRAFT_53288 [Chlorella variabilis]	--	--	--	--	--	IPR012336
comp10756_c1_seq2	1141	gb|EFN57612.1|	hypothetical protein CHLNCDRAFT_142692 [Chlorella variabilis]	--	--	GO:0008168; GO:0032259	[QR] COG0500 SAM-dependent methyltransferases	[R] KOG0017 FOG: Transposon-encoded proteins with TYA, reverse transcriptase, integrase domains in various combinations	IPR013216
comp10756_c1_seq3	394	gb|EFN54278.1|	hypothetical protein CHLNCDRAFT_53288 [Chlorella variabilis]	--	--	--	--	--	IPR012336
comp10757_c0_seq1	2399	gb|EFN57195.1|	hypothetical protein CHLNCDRAFT_143606 [Chlorella variabilis]	--	--	--	--	--	IPR003035
comp10758_c0_seq1	2255	gb|EFN59061.1|	hypothetical protein CHLNCDRAFT_137778 [Chlorella variabilis]	--	--	--	--	--	--
comp10758_c0_seq2	2401	gb|EFN59061.1|	hypothetical protein CHLNCDRAFT_137778 [Chlorella variabilis]	--	--	--	--	--	--
comp10758_c1_seq2	919	gb|EFN59941.1|	hypothetical protein CHLNCDRAFT_133014 [Chlorella variabilis]	--	--	GO:0016787	[F] COG1051 ADP-ribose pyrophosphatase	--	IPR000086; IPR015797; IPR020084; IPR020476
comp10758_c1_seq3	1218	gb|EFN59941.1|	hypothetical protein CHLNCDRAFT_133014 [Chlorella variabilis]	--	--	GO:0016787	--	--	IPR000086; IPR015797; IPR020084; IPR020476
comp10758_c1_seq4	1613	gb|EFN59941.1|	hypothetical protein CHLNCDRAFT_133014 [Chlorella variabilis]	--	--	GO:0016787	[F] COG1051 ADP-ribose pyrophosphatase	--	IPR000086; IPR015797; IPR020084; IPR020476
comp10759_c1_seq1	2715	gb|EFN53812.1|	hypothetical protein CHLNCDRAFT_53630 [Chlorella variabilis]	--	--	GO:0003824; GO:0008152	--	--	IPR000644; IPR013785
comp10759_c1_seq2	2577	gb|EFN53812.1|	hypothetical protein CHLNCDRAFT_53630 [Chlorella variabilis]	--	--	GO:0003824; GO:0008152	--	--	IPR000644; IPR013785
comp10760_c0_seq1	964	gb|EFN50778.1|	hypothetical protein CHLNCDRAFT_142498 [Chlorella variabilis]	--	--	--	--	--	--
comp10760_c1_seq1	1188	gb|EFN50778.1|	hypothetical protein CHLNCDRAFT_142498 [Chlorella variabilis]	--	--	--	--	--	--
comp10760_c1_seq2	1292	gb|EFN50778.1|	hypothetical protein CHLNCDRAFT_142498 [Chlorella variabilis]	--	--	--	--	--	--
comp10760_c1_seq3	833	gb|EFN50778.1|	hypothetical protein CHLNCDRAFT_142498 [Chlorella variabilis]	--	--	--	--	--	--
comp10760_c1_seq4	937	gb|EFN50778.1|	hypothetical protein CHLNCDRAFT_142498 [Chlorella variabilis]	--	--	--	--	--	--
comp10761_c0_seq1	3019	ref|XP_002954930.1|	hypothetical protein VOLCADRAFT_65399 [Volvox carteri f. nagariensis]	K06158	--	GO:0005524; GO:0016887; GO:0006200	[R] COG0488 ATPase components of ABC transporters with duplicated ATPase domains	[EJ] KOG0062 ATPase component of ABC transporters with duplicated ATPase domains/Translation elongation factor EF-3b	IPR003439; IPR003593; IPR017871; IPR027417
comp10761_c0_seq2	3799	ref|XP_004502066.1|	PREDICTED: ABC transporter F family member 3-like [Cicer arietinum]	--	--	--	[R] COG0488 ATPase components of ABC transporters with duplicated ATPase domains	[EJ] KOG0062 ATPase component of ABC transporters with duplicated ATPase domains/Translation elongation factor EF-3b	--
comp10761_c0_seq3	3634	ref|XP_004502066.1|	PREDICTED: ABC transporter F family member 3-like [Cicer arietinum]	--	--	--	[R] COG0488 ATPase components of ABC transporters with duplicated ATPase domains	[EJ] KOG0062 ATPase component of ABC transporters with duplicated ATPase domains/Translation elongation factor EF-3b	--
comp10761_c0_seq8	3184	ref|XP_002954930.1|	hypothetical protein VOLCADRAFT_65399 [Volvox carteri f. nagariensis]	K06158	--	GO:0005524; GO:0016887; GO:0006200	[R] COG0488 ATPase components of ABC transporters with duplicated ATPase domains	[EJ] KOG0062 ATPase component of ABC transporters with duplicated ATPase domains/Translation elongation factor EF-3b	IPR003439; IPR003593; IPR017871; IPR027417
comp10762_c0_seq1	4555	gb|EFN57882.1|	hypothetical protein CHLNCDRAFT_57009 [Chlorella variabilis]	--	--	--	--	--	IPR008907
comp10762_c0_seq2	4352	gb|EFN57882.1|	hypothetical protein CHLNCDRAFT_57009 [Chlorella variabilis]	--	--	--	--	--	IPR008907
comp10762_c0_seq3	4690	gb|EFN57882.1|	hypothetical protein CHLNCDRAFT_57009 [Chlorella variabilis]	--	--	--	--	--	IPR008907
comp10762_c0_seq4	4310	gb|EFN57882.1|	hypothetical protein CHLNCDRAFT_57009 [Chlorella variabilis]	--	--	--	--	--	IPR008907
comp10762_c0_seq5	4445	gb|EFN57882.1|	hypothetical protein CHLNCDRAFT_57009 [Chlorella variabilis]	--	--	--	--	--	IPR008907
comp10762_c0_seq6	4597	gb|EFN57882.1|	hypothetical protein CHLNCDRAFT_57009 [Chlorella variabilis]	--	--	--	--	--	IPR008907
comp10763_c0_seq3	1579	gb|EFN60122.1|	hypothetical protein CHLNCDRAFT_133483 [Chlorella variabilis]	--	--	GO:0004663; GO:0018344	[O] COG5029 Prenyltransferase, beta subunit	[O] KOG0366 Protein geranylgeranyltransferase type II, beta subunit	IPR001330; IPR008930; IPR026873
comp10763_c0_seq4	1441	gb|EFN60122.1|	hypothetical protein CHLNCDRAFT_133483 [Chlorella variabilis]	--	--	GO:0004663; GO:0018344	[O] COG5029 Prenyltransferase, beta subunit	[O] KOG0366 Protein geranylgeranyltransferase type II, beta subunit	IPR001330; IPR008930; IPR026873
comp10763_c0_seq5	1275	gb|EFN60122.1|	hypothetical protein CHLNCDRAFT_133483 [Chlorella variabilis]	K05956	EC:2.5.1.60	GO:0004663; GO:0018344	[O] COG5029 Prenyltransferase, beta subunit	[O] KOG0366 Protein geranylgeranyltransferase type II, beta subunit	IPR001330; IPR008930; IPR026873
comp10763_c0_seq6	3162	gb|EFN59009.1|	hypothetical protein CHLNCDRAFT_137675 [Chlorella variabilis]	K11087	--	--	[K] COG1958 Small nuclear ribonucleoprotein (snRNP) homolog	[A] KOG3428 Small nuclear ribonucleoprotein SMD1 and related snRNPs	--
comp10763_c0_seq7	1413	gb|EFN60122.1|	hypothetical protein CHLNCDRAFT_133483 [Chlorella variabilis]	--	--	GO:0004663; GO:0018344	[O] COG5029 Prenyltransferase, beta subunit	[O] KOG0366 Protein geranylgeranyltransferase type II, beta subunit	IPR001330; IPR008930; IPR026873
comp10767_c0_seq1	379	ref|XP_004057866.1|	PREDICTED: LOW QUALITY PROTEIN: protein FAM65A [Gorilla gorilla gorilla]	--	--	--	--	--	--
comp10768_c0_seq1	1183	gb|EFN55230.1|	hypothetical protein CHLNCDRAFT_35652 [Chlorella variabilis]	--	--	--	--	--	IPR009631
comp10768_c0_seq2	1558	gb|EFN55230.1|	hypothetical protein CHLNCDRAFT_35652 [Chlorella variabilis]	--	--	--	--	--	IPR009631
comp10768_c0_seq3	1876	gb|EFN55230.1|	hypothetical protein CHLNCDRAFT_35652 [Chlorella variabilis]	--	--	--	--	--	IPR009631
comp10768_c0_seq4	1501	gb|EFN55230.1|	hypothetical protein CHLNCDRAFT_35652 [Chlorella variabilis]	--	--	--	--	--	IPR009631
comp10769_c0_seq1	2693	gb|EFN53719.1|	hypothetical protein CHLNCDRAFT_56257 [Chlorella variabilis]	K03841	EC:3.1.3.11	GO:0042132; GO:0005975	[G] COG0158 Fructose-1,6-bisphosphatase	[G] KOG1458 Fructose-1,6-bisphosphatase	IPR000146; IPR020548; IPR028343
comp10769_c0_seq3	1674	gb|EFN56240.1|	hypothetical protein CHLNCDRAFT_57654 [Chlorella variabilis]	K03841	EC:3.1.3.11	GO:0042132; GO:0005975	[G] COG0158 Fructose-1,6-bisphosphatase	[G] KOG1458 Fructose-1,6-bisphosphatase	IPR000146; IPR020548; IPR028343
comp10772_c0_seq1	896	ref|XP_002283817.1|	PREDICTED: deoxycytidylate deaminase [Vitis vinifera]	K01493	EC:3.5.4.12	GO:0016787; GO:0008270; GO:0008152	[F] COG2131 Deoxycytidylate deaminase	[F] KOG3127 Deoxycytidylate deaminase	IPR002125; IPR015517; IPR016192; IPR016193
comp10772_c0_seq2	526	ref|XP_003083808.1|	cytidine/deoxycytidylate deaminase family protein (ISS) [Ostreococcus tauri]	--	--	GO:0016787; GO:0008270; GO:0008152	--	[F] KOG3127 Deoxycytidylate deaminase	IPR002125; IPR015517; IPR016192; IPR016193
comp10774_c0_seq1	1716	gb|EFN52171.1|	hypothetical protein CHLNCDRAFT_27124 [Chlorella variabilis]	--	--	--	[O] COG0533 Metal-dependent proteases with possible chaperone activity	[O] KOG2708 Predicted metalloprotease with chaperone activity (RNAse H/HSP70 fold)	IPR000905; IPR017861
comp10774_c0_seq2	1857	gb|EFN52171.1|	hypothetical protein CHLNCDRAFT_27124 [Chlorella variabilis]	--	--	--	[O] COG0533 Metal-dependent proteases with possible chaperone activity	[O] KOG2708 Predicted metalloprotease with chaperone activity (RNAse H/HSP70 fold)	IPR000905; IPR017861
comp10774_c0_seq3	1675	gb|EFN52171.1|	hypothetical protein CHLNCDRAFT_27124 [Chlorella variabilis]	--	--	--	[O] COG0533 Metal-dependent proteases with possible chaperone activity	[O] KOG2708 Predicted metalloprotease with chaperone activity (RNAse H/HSP70 fold)	IPR000905; IPR017861
comp10774_c0_seq4	1687	gb|EFN52171.1|	hypothetical protein CHLNCDRAFT_27124 [Chlorella variabilis]	K15900	--	--	[O] COG0533 Metal-dependent proteases with possible chaperone activity	[O] KOG2708 Predicted metalloprotease with chaperone activity (RNAse H/HSP70 fold)	IPR000905; IPR017861
comp10774_c0_seq5	1505	gb|EFN52171.1|	hypothetical protein CHLNCDRAFT_27124 [Chlorella variabilis]	K15900	--	--	[O] COG0533 Metal-dependent proteases with possible chaperone activity	[O] KOG2708 Predicted metalloprotease with chaperone activity (RNAse H/HSP70 fold)	IPR000905; IPR017861
comp10774_c0_seq6	1546	gb|EFN52171.1|	hypothetical protein CHLNCDRAFT_27124 [Chlorella variabilis]	K15900	--	--	[O] COG0533 Metal-dependent proteases with possible chaperone activity	[O] KOG2708 Predicted metalloprotease with chaperone activity (RNAse H/HSP70 fold)	IPR000905; IPR017861
comp10775_c0_seq1	1261	gb|EFN54083.1|	hypothetical protein CHLNCDRAFT_136204 [Chlorella variabilis]	--	--	GO:0016810; GO:0005975	--	--	IPR002509; IPR011330
comp10775_c0_seq2	1395	gb|EFN59809.1|	hypothetical protein CHLNCDRAFT_133541 [Chlorella variabilis]	--	--	GO:0016810; GO:0005975	--	--	IPR002509; IPR011330
comp10776_c0_seq1	412	gb|EFN58494.1|	expressed protein [Chlorella variabilis]	--	--	--	--	--	--
comp10776_c0_seq2	600	gb|EFN58494.1|	expressed protein [Chlorella variabilis]	--	--	--	--	--	--
comp10776_c1_seq1	6823	gb|EFN58778.1|	hypothetical protein CHLNCDRAFT_34097 [Chlorella variabilis]	K12855	--	GO:0005634; GO:0000398	[R] COG0457 FOG: TPR repeat	[A] KOG0495 HAT repeat protein	IPR003107; IPR010491; IPR011990; IPR013026; IPR027108
comp10776_c1_seq2	6999	gb|EFN58778.1|	hypothetical protein CHLNCDRAFT_34097 [Chlorella variabilis]	K12855	--	GO:0005634; GO:0000398	[R] COG0457 FOG: TPR repeat	[A] KOG0495 HAT repeat protein	IPR003107; IPR010491; IPR011990; IPR013026; IPR027108
comp10777_c0_seq1	1049	gb|EFN54259.1|	hypothetical protein CHLNCDRAFT_135809 [Chlorella variabilis]	--	--	--	--	--	IPR026939
comp10777_c1_seq1	966	gb|EFN59748.1|	hypothetical protein CHLNCDRAFT_133371 [Chlorella variabilis]	--	--	--	--	--	--
comp10777_c2_seq1	722	gb|EFN58405.1|	hypothetical protein CHLNCDRAFT_140338 [Chlorella variabilis]	--	--	GO:0005524; GO:0017111	[O] COG0464 ATPases of the AAA+ class	[O] KOG0730 AAA+-type ATPase	IPR003593; IPR003959; IPR003960; IPR027417
comp10777_c3_seq2	1884	gb|EFN58405.1|	hypothetical protein CHLNCDRAFT_140338 [Chlorella variabilis]	--	--	GO:0005524; GO:0017111	[O] COG0464 ATPases of the AAA+ class	[O] KOG0730 AAA+-type ATPase	IPR003593; IPR003959; IPR003960; IPR027417
comp10779_c0_seq1	1354	gb|EFN52205.1|	hypothetical protein CHLNCDRAFT_139031 [Chlorella variabilis]	--	--	--	--	[R] KOG2961 Predicted hydrolase (HAD superfamily)	IPR010021; IPR023214; IPR027706
comp10779_c0_seq2	1443	gb|EFN52205.1|	hypothetical protein CHLNCDRAFT_139031 [Chlorella variabilis]	--	--	--	--	[R] KOG2961 Predicted hydrolase (HAD superfamily)	IPR010021; IPR023214; IPR027706
comp10779_c0_seq3	1238	gb|EFN52205.1|	hypothetical protein CHLNCDRAFT_139031 [Chlorella variabilis]	K07015	--	--	[R] COG1011 Predicted hydrolase (HAD superfamily)	[R] KOG2961 Predicted hydrolase (HAD superfamily)	IPR010021; IPR023214; IPR027706
comp10779_c0_seq4	1327	gb|EFN52205.1|	hypothetical protein CHLNCDRAFT_139031 [Chlorella variabilis]	K07015	--	--	[R] COG1011 Predicted hydrolase (HAD superfamily)	[R] KOG2961 Predicted hydrolase (HAD superfamily)	IPR010021; IPR023214; IPR027706
comp1078_c0_seq1	478	gb|EFN53757.1|	hypothetical protein CHLNCDRAFT_136369 [Chlorella variabilis]	--	--	--	--	--	--
comp1078_c0_seq2	291	gb|EFN53757.1|	hypothetical protein CHLNCDRAFT_136369 [Chlorella variabilis]	--	--	--	--	--	--
comp10780_c0_seq1	494	gb|EFN54926.1|	hypothetical protein CHLNCDRAFT_31396 [Chlorella variabilis]	--	--	--	--	--	IPR025870
comp10780_c1_seq1	302	ref|XP_001695866.1|	hypothetical protein CHLREDRAFT_104003 [Chlamydomonas reinhardtii]	--	--	--	--	--	IPR025870
comp10782_c0_seq2	1505	gb|EFN59731.1|	hypothetical protein CHLNCDRAFT_133324 [Chlorella variabilis]	K07101	--	GO:0016740; GO:0009116	[R] COG2236 Predicted phosphoribosyltransferases	--	IPR000836
comp10783_c0_seq1	869	gb|EFN58381.1|	hypothetical protein CHLNCDRAFT_140278 [Chlorella variabilis]	--	--	GO:0003676	--	--	IPR003034
comp10783_c0_seq4	502	gb|EFN58381.1|	hypothetical protein CHLNCDRAFT_140278 [Chlorella variabilis]	--	--	GO:0003676	--	--	IPR003034
comp10783_c0_seq5	676	gb|EFN58381.1|	hypothetical protein CHLNCDRAFT_140278 [Chlorella variabilis]	--	--	GO:0003676	--	--	IPR003034
comp10784_c0_seq1	3557	gb|EFN56234.1|	hypothetical protein CHLNCDRAFT_57649 [Chlorella variabilis]	--	--	GO:0030246; GO:0004553; GO:0005975	[G] COG1501 Alpha-glucosidases, family 31 of glycosyl hydrolases	[G] KOG1065 Maltase glucoamylase and related hydrolases, glycosyl hydrolase family 31	IPR000322; IPR000519; IPR011013; IPR017853; IPR017957; IPR025887
comp10784_c1_seq1	779	gb|EFN51090.1|	hypothetical protein CHLNCDRAFT_141480 [Chlorella variabilis]	--	--	GO:0030246; GO:0004553; GO:0005975	--	--	IPR000322; IPR000519; IPR011013; IPR017853; IPR017957
comp10785_c1_seq1	1093	gb|EFN52379.1|	hypothetical protein CHLNCDRAFT_26750, partial [Chlorella variabilis]	K12608	--	GO:0005524; GO:0016887; GO:0006200	[R] COG4586 ABC-type uncharacterized transport system, ATPase component	[RK] KOG2355 Predicted ABC-type transport, ATPase component/CCR4 associated factor	IPR003439; IPR027417
comp10785_c1_seq2	1299	gb|EFN52379.1|	hypothetical protein CHLNCDRAFT_26750, partial [Chlorella variabilis]	K12608	--	GO:0005524; GO:0016887; GO:0006200	[R] COG4586 ABC-type uncharacterized transport system, ATPase component	[RK] KOG2355 Predicted ABC-type transport, ATPase component/CCR4 associated factor	IPR003439; IPR027417
comp10786_c0_seq1	1142	gb|EFN56971.1|	hypothetical protein CHLNCDRAFT_48686 [Chlorella variabilis]	--	--	GO:0008171	[R] COG4122 Predicted O-methyltransferase	[Q] KOG1663 O-methyltransferase	IPR002935
comp10786_c0_seq2	1003	gb|EFN56971.1|	hypothetical protein CHLNCDRAFT_48686 [Chlorella variabilis]	--	--	GO:0008171	[R] COG4122 Predicted O-methyltransferase	[Q] KOG1663 O-methyltransferase	IPR002935
comp10786_c0_seq3	1102	gb|EFN56971.1|	hypothetical protein CHLNCDRAFT_48686 [Chlorella variabilis]	--	--	GO:0008171	[R] COG4122 Predicted O-methyltransferase	[Q] KOG1663 O-methyltransferase	IPR002935
comp10786_c0_seq4	1241	gb|EFN56971.1|	hypothetical protein CHLNCDRAFT_48686 [Chlorella variabilis]	--	--	GO:0008171	[R] COG4122 Predicted O-methyltransferase	[Q] KOG1663 O-methyltransferase	IPR002935
comp10786_c0_seq5	974	gb|EFN56971.1|	hypothetical protein CHLNCDRAFT_48686 [Chlorella variabilis]	--	--	GO:0008171	[R] COG4122 Predicted O-methyltransferase	[Q] KOG1663 O-methyltransferase	IPR002935
comp10786_c0_seq6	1409	gb|EFN56971.1|	hypothetical protein CHLNCDRAFT_48686 [Chlorella variabilis]	--	--	GO:0008171	[R] COG4122 Predicted O-methyltransferase	[Q] KOG1663 O-methyltransferase	IPR002935
comp10786_c0_seq7	1270	gb|EFN56971.1|	hypothetical protein CHLNCDRAFT_48686 [Chlorella variabilis]	--	--	GO:0008171	[R] COG4122 Predicted O-methyltransferase	[Q] KOG1663 O-methyltransferase	IPR002935
comp10786_c0_seq8	835	gb|EFN56971.1|	hypothetical protein CHLNCDRAFT_48686 [Chlorella variabilis]	--	--	GO:0008171	[R] COG4122 Predicted O-methyltransferase	[Q] KOG1663 O-methyltransferase	IPR002935
comp10789_c1_seq1	1457	gb|EFN60150.1|	hypothetical protein CHLNCDRAFT_133577 [Chlorella variabilis]	--	--	GO:0004143; GO:0035556; GO:0007205	--	--	IPR000756; IPR001206; IPR002219; IPR016064; IPR019786
comp10790_c0_seq1	467	gb|EFN58757.1|	hypothetical protein CHLNCDRAFT_34065 [Chlorella variabilis]	--	--	GO:0016810; GO:0006807	--	[E] KOG0808 Carbon-nitrogen hydrolase	IPR003010
comp10790_c0_seq2	485	gb|EFN58757.1|	hypothetical protein CHLNCDRAFT_34065 [Chlorella variabilis]	--	--	GO:0016810; GO:0006807	--	[E] KOG0808 Carbon-nitrogen hydrolase	IPR003010
comp10790_c0_seq3	6576	gb|EFN58463.1|	hypothetical protein CHLNCDRAFT_6284, partial [Chlorella variabilis]	K01431	EC:3.5.1.6	GO:0016021; GO:0008158	--	[I] KOG1933 Cholesterol transport protein (Niemann-Pick C disease protein)	IPR000731; IPR003392
comp10790_c0_seq4	739	gb|EFN58757.1|	hypothetical protein CHLNCDRAFT_34065 [Chlorella variabilis]	--	--	GO:0016810; GO:0006807	--	[E] KOG0808 Carbon-nitrogen hydrolase	IPR003010
comp10791_c0_seq1	4044	gb|EIE24311.1|	apyrase [Coccomyxa subellipsoidea C-169]	--	--	GO:0016787	[GO] COG5371 Golgi nucleoside diphosphatase	[F] KOG1385 Nucleoside phosphatase	IPR000407
comp10791_c1_seq1	1528	gb|EFN51080.1|	hypothetical protein CHLNCDRAFT_28356 [Chlorella variabilis]	--	--	GO:0015934; GO:0003735; GO:0006412	[J] COG0093 Ribosomal protein L14	[J] KOG0901 60S ribosomal protein L14/L17/L23	IPR000218; IPR005745; IPR019972; IPR023571
comp10792_c0_seq1	1771	ref|XP_001690876.1|	glycerol-3-phosphate dehydrogenase [Chlamydomonas reinhardtii]	--	--	GO:0009331; GO:0004367; GO:0051287; GO:0005975; GO:0046168	[C] COG0240 Glycerol-3-phosphate dehydrogenase	[C] KOG2711 Glycerol-3-phosphate dehydrogenase/dihydroxyacetone 3-phosphate reductase	IPR006109; IPR006168; IPR008927; IPR011128; IPR013328; IPR016040
comp10792_c0_seq2	2787	gb|EFN55198.1|	hypothetical protein CHLNCDRAFT_134409 [Chlorella variabilis]	--	--	GO:0009331; GO:0004367; GO:0051287; GO:0005975; GO:0046168	[C] COG0240 Glycerol-3-phosphate dehydrogenase	[C] KOG2711 Glycerol-3-phosphate dehydrogenase/dihydroxyacetone 3-phosphate reductase	IPR006109; IPR006168; IPR008927; IPR011128; IPR013328; IPR016040
comp10792_c0_seq3	2026	ref|XP_001690876.1|	glycerol-3-phosphate dehydrogenase [Chlamydomonas reinhardtii]	--	--	GO:0009331; GO:0004367; GO:0051287; GO:0005975; GO:0046168	[C] COG0240 Glycerol-3-phosphate dehydrogenase	[C] KOG2711 Glycerol-3-phosphate dehydrogenase/dihydroxyacetone 3-phosphate reductase	IPR006109; IPR006168; IPR008927; IPR011128; IPR013328; IPR016040
comp10792_c0_seq4	2334	gb|EIE25294.1|	glycerol-3-phosphate dehydrogenase [Coccomyxa subellipsoidea C-169]	--	--	GO:0009331; GO:0004367; GO:0051287; GO:0005975; GO:0046168	[C] COG0240 Glycerol-3-phosphate dehydrogenase	[C] KOG2711 Glycerol-3-phosphate dehydrogenase/dihydroxyacetone 3-phosphate reductase	IPR006109; IPR006168; IPR008927; IPR011128; IPR013328; IPR016040
comp10792_c0_seq5	2079	gb|EIE25294.1|	glycerol-3-phosphate dehydrogenase [Coccomyxa subellipsoidea C-169]	--	--	GO:0009331; GO:0004367; GO:0051287; GO:0005975; GO:0046168	[C] COG0240 Glycerol-3-phosphate dehydrogenase	[C] KOG2711 Glycerol-3-phosphate dehydrogenase/dihydroxyacetone 3-phosphate reductase	IPR006109; IPR006168; IPR008927; IPR011128; IPR013328; IPR016040
comp10792_c0_seq6	2479	gb|EFN55198.1|	hypothetical protein CHLNCDRAFT_134409 [Chlorella variabilis]	--	--	GO:0009331; GO:0004367; GO:0051287; GO:0005975; GO:0046168	[C] COG0240 Glycerol-3-phosphate dehydrogenase	[C] KOG2711 Glycerol-3-phosphate dehydrogenase/dihydroxyacetone 3-phosphate reductase	IPR006109; IPR006168; IPR008927; IPR011128; IPR013328; IPR016040
comp10792_c0_seq7	2224	gb|EFN55198.1|	hypothetical protein CHLNCDRAFT_134409 [Chlorella variabilis]	--	--	GO:0009331; GO:0004367; GO:0051287; GO:0005975; GO:0046168	[C] COG0240 Glycerol-3-phosphate dehydrogenase	[C] KOG2711 Glycerol-3-phosphate dehydrogenase/dihydroxyacetone 3-phosphate reductase	IPR006109; IPR006168; IPR008927; IPR011128; IPR013328; IPR016040
comp10792_c0_seq8	2532	gb|EFN55198.1|	hypothetical protein CHLNCDRAFT_134409 [Chlorella variabilis]	--	--	GO:0009331; GO:0004367; GO:0051287; GO:0005975; GO:0046168	[C] COG0240 Glycerol-3-phosphate dehydrogenase	[C] KOG2711 Glycerol-3-phosphate dehydrogenase/dihydroxyacetone 3-phosphate reductase	IPR006109; IPR006168; IPR008927; IPR011128; IPR013328; IPR016040
comp10793_c0_seq1	1803	gb|EFN59674.1|	hypothetical protein CHLNCDRAFT_133188 [Chlorella variabilis]	--	--	--	--	--	--
comp10793_c0_seq4	1959	gb|EFN59674.1|	hypothetical protein CHLNCDRAFT_133188 [Chlorella variabilis]	--	--	--	--	--	--
comp10794_c0_seq1	2742	gb|EFN54549.1|	hypothetical protein CHLNCDRAFT_135337 [Chlorella variabilis]	--	--	GO:0003676	--	[L] KOG2207 Predicted 3'-5' exonuclease	IPR002782; IPR012337
comp10794_c0_seq2	2616	gb|EFN54549.1|	hypothetical protein CHLNCDRAFT_135337 [Chlorella variabilis]	K09122	--	GO:0003676	[S] COG1656 Uncharacterized conserved protein	[L] KOG2207 Predicted 3'-5' exonuclease	IPR002782; IPR012337
comp10794_c1_seq1	1056	gb|EFN54549.1|	hypothetical protein CHLNCDRAFT_135337 [Chlorella variabilis]	--	--	GO:0003676	--	--	IPR002782; IPR012337
comp10795_c0_seq1	1827	ref|XP_001785478.1|	predicted protein [Physcomitrella patens subsp. patens]	K10858	--	GO:0032389; GO:0005524; GO:0030983; GO:0006298	[L] COG0323 DNA mismatch repair enzyme (predicted ATPase)	[L] KOG1978 DNA mismatch repair protein - MLH2/PMS1/Pms2 family	IPR002099; IPR003594; IPR013507; IPR014721; IPR014762; IPR014763; IPR014790; IPR015434; IPR020568
comp10795_c1_seq1	1372	gb|EIE26239.1|	hypothetical protein COCSUDRAFT_83614, partial [Coccomyxa subellipsoidea C-169]	--	--	GO:0032389; GO:0005524; GO:0030983; GO:0006298	[L] COG0323 DNA mismatch repair enzyme (predicted ATPase)	[L] KOG1978 DNA mismatch repair protein - MLH2/PMS1/Pms2 family	IPR002099; IPR014790; IPR015434
comp10795_c1_seq2	1596	gb|EIE26239.1|	hypothetical protein COCSUDRAFT_83614, partial [Coccomyxa subellipsoidea C-169]	--	--	GO:0032389; GO:0005524; GO:0030983; GO:0006298	[L] COG0323 DNA mismatch repair enzyme (predicted ATPase)	[L] KOG1978 DNA mismatch repair protein - MLH2/PMS1/Pms2 family	IPR002099; IPR014790; IPR015434
comp10795_c1_seq3	1223	ref|XP_002969817.1|	hypothetical protein SELMODRAFT_171139 [Selaginella moellendorffii]	K10858	--	GO:0032389; GO:0005524; GO:0030983; GO:0006298	[L] COG0323 DNA mismatch repair enzyme (predicted ATPase)	[L] KOG1978 DNA mismatch repair protein - MLH2/PMS1/Pms2 family	IPR002099; IPR003594; IPR013507; IPR014721; IPR014762; IPR014763; IPR014790; IPR015434; IPR020568
comp10796_c0_seq2	2658	gb|EFN56737.1|	hypothetical protein CHLNCDRAFT_144165 [Chlorella variabilis]	--	--	GO:0003676; GO:0000166	--	--	IPR000504; IPR012677
comp10796_c0_seq3	1552	gb|EIE22699.1|	protein kinase 2 [Coccomyxa subellipsoidea C-169]	--	--	GO:0005524; GO:0004674	[RTKL] COG0515 Serine/threonine protein kinase	[T] KOG0583 Serine/threonine protein kinase	IPR000719; IPR002290; IPR008271; IPR011009; IPR017441
comp10797_c0_seq1	1137	gb|EFN58952.1|	hypothetical protein CHLNCDRAFT_140957 [Chlorella variabilis]	--	--	--	--	--	IPR022051
comp10797_c0_seq2	1693	gb|EFN58952.1|	hypothetical protein CHLNCDRAFT_140957 [Chlorella variabilis]	--	--	--	--	--	IPR022051
comp10797_c2_seq1	813	gb|EFN55627.1|	hypothetical protein CHLNCDRAFT_133791 [Chlorella variabilis]	--	--	--	--	--	--
comp10797_c2_seq2	844	gb|EFN55627.1|	hypothetical protein CHLNCDRAFT_133791 [Chlorella variabilis]	--	--	--	--	--	--
comp10798_c0_seq1	1912	gb|EFN58195.1|	hypothetical protein CHLNCDRAFT_142043 [Chlorella variabilis]	--	--	GO:0008270	--	--	IPR002893
comp10798_c0_seq2	1844	gb|EFN58195.1|	hypothetical protein CHLNCDRAFT_142043 [Chlorella variabilis]	--	--	GO:0008270	--	--	IPR002893
comp10798_c0_seq3	1974	gb|EFN58195.1|	hypothetical protein CHLNCDRAFT_142043 [Chlorella variabilis]	--	--	GO:0008270	--	--	IPR002893
comp10798_c0_seq5	2042	gb|EFN58195.1|	hypothetical protein CHLNCDRAFT_142043 [Chlorella variabilis]	--	--	GO:0008270	--	--	IPR002893
comp10798_c0_seq8	1926	gb|EFN58195.1|	hypothetical protein CHLNCDRAFT_142043 [Chlorella variabilis]	--	--	GO:0008270	--	--	IPR002893
comp10799_c1_seq1	497	gb|EFN55029.1|	hypothetical protein CHLNCDRAFT_48894 [Chlorella variabilis]	--	--	--	[S] COG3146 Uncharacterized protein conserved in bacteria	--	IPR007434; IPR016181
comp10799_c1_seq2	957	gb|EFN55029.1|	hypothetical protein CHLNCDRAFT_48894 [Chlorella variabilis]	--	--	--	[S] COG3146 Uncharacterized protein conserved in bacteria	--	IPR007434; IPR016181
comp10799_c1_seq3	1845	gb|EFN55029.1|	hypothetical protein CHLNCDRAFT_48894 [Chlorella variabilis]	K09919	--	--	[S] COG3146 Uncharacterized protein conserved in bacteria	--	IPR007434; IPR016181
comp10804_c1_seq1	2569	ref|XP_001183131.2|	PREDICTED: serine/threonine-protein phosphatase 6 regulatory ankyrin repeat subunit B-like [Strongylocentrotus purpuratus]	--	--	--	--	[M] KOG4177 Ankyrin	--
comp1080595_c0_seq1	205	gb|EFN59240.1|	hypothetical protein CHLNCDRAFT_138232 [Chlorella variabilis]	--	--	GO:0005694; GO:0005524; GO:0051276	--	--	IPR003594; IPR010935
comp10807_c0_seq1	350	gb|EFN52174.1|	expressed protein [Chlorella variabilis]	--	--	--	--	--	--
comp10807_c0_seq2	390	gb|EFN52173.1|	hypothetical protein CHLNCDRAFT_59016 [Chlorella variabilis]	--	--	--	--	--	IPR019378
comp10807_c0_seq3	202	gb|EFN52173.1|	hypothetical protein CHLNCDRAFT_59016 [Chlorella variabilis]	--	--	--	--	--	IPR019378
comp10811_c0_seq1	1975	gb|EFN58468.1|	hypothetical protein CHLNCDRAFT_50241 [Chlorella variabilis]	--	--	GO:0016747	--	--	IPR002656
comp10811_c2_seq1	1940	gb|EFN56638.1|	hypothetical protein CHLNCDRAFT_144434 [Chlorella variabilis]	--	--	GO:0016757	--	--	IPR007657
comp10812_c0_seq1	827	gb|EFN56737.1|	hypothetical protein CHLNCDRAFT_144165 [Chlorella variabilis]	--	--	GO:0003676; GO:0000166	--	--	IPR000504; IPR012677
comp10812_c0_seq3	739	gb|ABK93989.1|	unknown [Populus trichocarpa]	--	--	GO:0003676; GO:0000166	--	--	IPR000504; IPR012677
comp10813_c1_seq1	1696	gb|EFN54460.1|	hypothetical protein CHLNCDRAFT_31571 [Chlorella variabilis]	K02738	EC:3.4.25.1	GO:0005737; GO:0005634; GO:0005839; GO:0004298; GO:0051603	[O] COG0638 20S proteasome, alpha and beta subunits	[O] KOG0174 20S proteasome, regulatory subunit beta type PSMB6/PSMB9/PRE3	IPR000243; IPR001353; IPR016050; IPR023333
comp10813_c1_seq2	1670	gb|EFN54460.1|	hypothetical protein CHLNCDRAFT_31571 [Chlorella variabilis]	--	--	GO:0005737; GO:0005634; GO:0005839; GO:0004298; GO:0051603	[O] COG0638 20S proteasome, alpha and beta subunits	[O] KOG0174 20S proteasome, regulatory subunit beta type PSMB6/PSMB9/PRE3	IPR000243; IPR001353; IPR016050; IPR023333
comp10814_c1_seq3	2502	gb|EIE27057.1|	kinase-like protein [Coccomyxa subellipsoidea C-169]	--	--	GO:0005524; GO:0004713; GO:0004871	[RTKL] COG0515 Serine/threonine protein kinase	[T] KOG0192 Tyrosine kinase specific for activated (GTP-bound) p21cdc42Hs	IPR000014; IPR000719; IPR001245; IPR003018; IPR008266; IPR011009; IPR017441
comp10814_c1_seq4	2840	gb|EIE27057.1|	kinase-like protein [Coccomyxa subellipsoidea C-169]	--	--	GO:0005524; GO:0004713; GO:0004871	--	--	IPR000014; IPR000719; IPR001245; IPR003018; IPR008266; IPR011009; IPR017441
comp10814_c1_seq5	3094	gb|EFN52063.1|	expressed protein [Chlorella variabilis]	--	--	--	--	--	IPR001214
comp10816_c0_seq1	554	gb|EFN52717.1|	hypothetical protein CHLNCDRAFT_138740 [Chlorella variabilis]	--	--	--	--	--	--
comp10817_c1_seq1	1451	gb|EFN53441.1|	hypothetical protein CHLNCDRAFT_136689 [Chlorella variabilis]	--	--	--	--	--	IPR001611; IPR001810; IPR003591
comp10817_c1_seq2	1632	gb|EFN53441.1|	hypothetical protein CHLNCDRAFT_136689 [Chlorella variabilis]	--	--	--	--	--	IPR001611; IPR001810; IPR003591
comp10818_c0_seq1	1941	gb|AFK11432.1|	granzyme K-like protein [Callorhinchus milii]	--	--	GO:0004252; GO:0006508	--	[E] KOG3627 Trypsin	IPR001254; IPR001314; IPR009003; IPR018114
comp10818_c0_seq3	1717	gb|AFK11432.1|	granzyme K-like protein [Callorhinchus milii]	--	--	GO:0004252; GO:0006508	--	[E] KOG3627 Trypsin	IPR001254; IPR001314; IPR009003; IPR018114
comp10818_c0_seq4	1582	gb|EFX77129.1|	hypothetical protein DAPPUDRAFT_54608 [Daphnia pulex]	K09640	EC:3.4.21.-	GO:0004252; GO:0006508	[O] COG5640 Secreted trypsin-like serine protease	[E] KOG3627 Trypsin	IPR001254; IPR001314; IPR009003; IPR018114
comp10818_c0_seq5	1806	gb|AFK11432.1|	granzyme K-like protein [Callorhinchus milii]	--	--	GO:0004252; GO:0006508	[O] COG5640 Secreted trypsin-like serine protease	[E] KOG3627 Trypsin	IPR001254; IPR001314; IPR009003; IPR018114
comp10819_c0_seq1	855	gb|EFN59988.1|	hypothetical protein CHLNCDRAFT_49444 [Chlorella variabilis]	--	--	GO:0005506; GO:0031418; GO:0016706	--	[E] KOG1591 Prolyl 4-hydroxylase alpha subunit	IPR003582; IPR005123; IPR006620
comp10819_c0_seq2	959	gb|EFN59988.1|	hypothetical protein CHLNCDRAFT_49444 [Chlorella variabilis]	--	--	GO:0005506; GO:0031418; GO:0016706	--	[E] KOG1591 Prolyl 4-hydroxylase alpha subunit	IPR003582; IPR005123; IPR006620
comp10819_c2_seq2	524	gb|EFN59988.1|	hypothetical protein CHLNCDRAFT_49444 [Chlorella variabilis]	--	--	GO:0005506; GO:0031418; GO:0016706	--	[E] KOG1591 Prolyl 4-hydroxylase alpha subunit	IPR003582; IPR005123; IPR006620
comp10820_c0_seq1	3013	gb|EFN55541.1|	hypothetical protein CHLNCDRAFT_23323 [Chlorella variabilis]	K00006	EC:1.1.1.8	GO:0009331; GO:0004367; GO:0051287; GO:0004647; GO:0005975; GO:0016311; GO:0046168; GO:0006564	[C] COG0240 Glycerol-3-phosphate dehydrogenase	[C] KOG2711 Glycerol-3-phosphate dehydrogenase/dihydroxyacetone 3-phosphate reductase	IPR006109; IPR006168; IPR006383; IPR008927; IPR011128; IPR013328; IPR016040; IPR017751; IPR023190; IPR023214
comp10820_c1_seq1	1905	gb|EFN51339.1|	hypothetical protein CHLNCDRAFT_33124, partial [Chlorella variabilis]	--	--	--	--	[G] KOG4332 Predicted sugar transporter	IPR008509; IPR016196
comp10820_c1_seq3	1684	gb|EFN51339.1|	hypothetical protein CHLNCDRAFT_33124, partial [Chlorella variabilis]	--	--	--	--	[G] KOG4332 Predicted sugar transporter	IPR008509; IPR016196
comp10820_c2_seq2	1022	gb|EFN55702.1|	hypothetical protein CHLNCDRAFT_133990 [Chlorella variabilis]	K09060	--	GO:0043565; GO:0003700	--	--	IPR004827
comp10822_c0_seq2	2002	ref|WP_018227093.1|	epimerase [actinobacterium SCGC AAA023-D18]	--	--	--	[G] COG1082 Sugar phosphate isomerases/epimerases	--	--
comp10822_c0_seq3	2007	ref|WP_018227093.1|	epimerase [actinobacterium SCGC AAA023-D18]	--	--	--	[G] COG1082 Sugar phosphate isomerases/epimerases	[K] KOG0216 RNA polymerase I, second largest subunit	--
comp10822_c1_seq1	3540	gb|EFN59491.1|	hypothetical protein CHLNCDRAFT_138110, partial [Chlorella variabilis]	K03002	EC:2.7.7.6	GO:0005634; GO:0003677; GO:0003899; GO:0032549; GO:0006351	[K] COG0085 DNA-directed RNA polymerase, beta subunit/140 kD subunit	[K] KOG0216 RNA polymerase I, second largest subunit	IPR007120; IPR007642; IPR007644; IPR007645; IPR009674; IPR015712
comp10822_c1_seq2	1251	ref|XP_001700859.1|	hypothetical protein CHLREDRAFT_113199 [Chlamydomonas reinhardtii]	--	--	GO:0005634; GO:0003677; GO:0003899; GO:0032549; GO:0006351	[K] COG0085 DNA-directed RNA polymerase, beta subunit/140 kD subunit	[K] KOG0216 RNA polymerase I, second largest subunit	IPR007120; IPR007121; IPR007641; IPR007645; IPR009674; IPR015712
comp10823_c0_seq1	2114	gb|EFN56036.1|	hypothetical protein CHLNCDRAFT_145475 [Chlorella variabilis]	--	--	--	--	--	IPR011989; IPR016024
comp10823_c0_seq2	1765	gb|EFN56036.1|	hypothetical protein CHLNCDRAFT_145475 [Chlorella variabilis]	--	--	--	--	--	IPR011989; IPR016024
comp10823_c0_seq3	1980	gb|EFN56036.1|	hypothetical protein CHLNCDRAFT_145475 [Chlorella variabilis]	--	--	--	--	--	IPR011989; IPR016024
comp10823_c0_seq4	1899	gb|EFN56036.1|	hypothetical protein CHLNCDRAFT_145475 [Chlorella variabilis]	--	--	--	--	--	IPR011989; IPR016024
comp10824_c0_seq1	511	gb|EFN53310.1|	hypothetical protein CHLNCDRAFT_136985 [Chlorella variabilis]	--	--	--	--	--	IPR001680; IPR015943; IPR017986
comp10824_c1_seq1	814	gb|EFN53310.1|	hypothetical protein CHLNCDRAFT_136985 [Chlorella variabilis]	--	--	--	--	[L] KOG1918 3-methyladenine DNA glycosidase	IPR001680; IPR015943; IPR017986
comp10824_c1_seq2	400	gb|EFN53310.1|	hypothetical protein CHLNCDRAFT_136985 [Chlorella variabilis]	--	--	--	--	--	IPR001680; IPR015943; IPR017986
comp10827_c0_seq1	2821	gb|EFN53179.1|	hypothetical protein CHLNCDRAFT_136987 [Chlorella variabilis]	--	--	GO:0016020; GO:0005524; GO:0016887; GO:0006200	[V] COG1131 ABC-type multidrug transport system, ATPase component	[Q] KOG0061 Transporter, ABC superfamily (Breast cancer resistance protein)	IPR000742; IPR003439; IPR003593; IPR006311; IPR013032; IPR013525; IPR017871; IPR027417
comp10827_c2_seq1	532	gb|EFN53179.1|	hypothetical protein CHLNCDRAFT_136987 [Chlorella variabilis]	--	--	GO:0016020; GO:0005524; GO:0016887; GO:0006200	[V] COG1131 ABC-type multidrug transport system, ATPase component	[Q] KOG0061 Transporter, ABC superfamily (Breast cancer resistance protein)	IPR000742; IPR003439; IPR003593; IPR006311; IPR013032; IPR013525; IPR017871; IPR027417
comp10827_c3_seq1	3340	gb|EFN53177.1|	hypothetical protein CHLNCDRAFT_7738, partial [Chlorella variabilis]	K04354	--	GO:0000159; GO:0008601; GO:0007165	[T] COG5170 Serine/threonine protein phosphatase 2A, regulatory subunit	[T] KOG1354 Serine/threonine protein phosphatase 2A, regulatory subunit	IPR000009; IPR001680; IPR015943; IPR017986; IPR018067
comp10827_c3_seq2	3478	gb|EFN53177.1|	hypothetical protein CHLNCDRAFT_7738, partial [Chlorella variabilis]	K04354	--	GO:0000159; GO:0008601; GO:0007165	[T] COG5170 Serine/threonine protein phosphatase 2A, regulatory subunit	[T] KOG1354 Serine/threonine protein phosphatase 2A, regulatory subunit	IPR000009; IPR001680; IPR015943; IPR017986; IPR018067
comp10827_c3_seq3	760	gb|EFN53179.1|	hypothetical protein CHLNCDRAFT_136987 [Chlorella variabilis]	--	--	GO:0016020; GO:0005524; GO:0016887; GO:0006200	[V] COG0842 ABC-type multidrug transport system, permease component	[Q] KOG0061 Transporter, ABC superfamily (Breast cancer resistance protein)	IPR000742; IPR003439; IPR003593; IPR006311; IPR013032; IPR013525; IPR017871; IPR027417
comp10828_c1_seq1	1485	gb|EFN54064.1|	hypothetical protein CHLNCDRAFT_58394 [Chlorella variabilis]	--	--	--	--	--	IPR009009; IPR014733
comp10828_c1_seq2	508	gb|EFN54064.1|	hypothetical protein CHLNCDRAFT_58394 [Chlorella variabilis]	--	--	--	--	--	IPR009009; IPR014733
comp10828_c1_seq3	1783	gb|EFN54064.1|	hypothetical protein CHLNCDRAFT_58394 [Chlorella variabilis]	--	--	--	--	--	IPR009009; IPR014733
comp10829_c0_seq1	1489	gb|EFN59341.1|	hypothetical protein CHLNCDRAFT_19023 [Chlorella variabilis]	K12189	--	--	--	[S] KOG4068 Uncharacterized conserved protein	IPR008570; IPR011991; IPR014041
comp10829_c0_seq2	1135	gb|EFN59341.1|	hypothetical protein CHLNCDRAFT_19023 [Chlorella variabilis]	--	--	--	--	[S] KOG4068 Uncharacterized conserved protein	IPR008570; IPR011991; IPR014041
comp10829_c0_seq3	1279	gb|EFN59341.1|	hypothetical protein CHLNCDRAFT_19023 [Chlorella variabilis]	K12189	--	--	--	[S] KOG4068 Uncharacterized conserved protein	IPR008570; IPR011991; IPR014041
comp10831_c0_seq1	2084	gb|EFN52901.1|	hypothetical protein CHLNCDRAFT_58768 [Chlorella variabilis]	K01280	EC:3.4.14.10	GO:0004252; GO:0006508	[O] COG1404 Subtilisin-like serine proteases	[O] KOG1114 Tripeptidyl peptidase II	IPR000209; IPR015500; IPR022229; IPR023828
comp10831_c1_seq2	2378	gb|EFN52901.1|	hypothetical protein CHLNCDRAFT_58768 [Chlorella variabilis]	--	--	GO:0004252; GO:0006508	[O] COG1404 Subtilisin-like serine proteases	[O] KOG1114 Tripeptidyl peptidase II	IPR000209; IPR015500; IPR022229; IPR023828
comp10831_c1_seq3	2567	gb|EFN52901.1|	hypothetical protein CHLNCDRAFT_58768 [Chlorella variabilis]	--	--	GO:0004252; GO:0006508	[O] COG1404 Subtilisin-like serine proteases	[O] KOG1114 Tripeptidyl peptidase II	IPR000209; IPR015500; IPR022229; IPR023828
comp10832_c0_seq2	1098	ref|XP_003080500.1|	unnamed protein product [Ostreococcus tauri]	--	--	--	--	--	IPR017136
comp10832_c0_seq4	1442	gb|EFN58266.1|	hypothetical protein CHLNCDRAFT_142223 [Chlorella variabilis]	--	--	GO:0005634; GO:0008270	--	--	IPR012935
comp10832_c0_seq5	1589	gb|EFN50620.1|	hypothetical protein CHLNCDRAFT_59480 [Chlorella variabilis]	--	--	GO:0003723	--	--	IPR001680; IPR002478; IPR015943; IPR015947; IPR017986
comp10832_c1_seq1	701	gb|EFN58266.1|	hypothetical protein CHLNCDRAFT_142223 [Chlorella variabilis]	--	--	GO:0005634; GO:0008270	--	--	IPR012935
comp10832_c2_seq1	767	gb|EFN58266.1|	hypothetical protein CHLNCDRAFT_142223 [Chlorella variabilis]	--	--	GO:0005634; GO:0008270	--	[S] KOG4765 Uncharacterized conserved protein	IPR012935
comp10833_c0_seq2	2451	gb|EIE20823.1|	NAD(P)-binding protein [Coccomyxa subellipsoidea C-169]	--	--	GO:0016491; GO:0008270	[CR] COG0604 NADPH:quinone reductase and related Zn-dependent oxidoreductases	[KC] KOG0025 Zn2+-binding dehydrogenase (nuclear receptor binding factor-1)	IPR002085; IPR011032; IPR013149; IPR013154; IPR016040
comp10833_c0_seq3	1925	gb|EIE20823.1|	NAD(P)-binding protein [Coccomyxa subellipsoidea C-169]	--	--	GO:0016491; GO:0008270	[CR] COG0604 NADPH:quinone reductase and related Zn-dependent oxidoreductases	[KC] KOG0025 Zn2+-binding dehydrogenase (nuclear receptor binding factor-1)	IPR002085; IPR011032; IPR013149; IPR013154; IPR016040
comp10833_c0_seq4	2378	gb|EIE20823.1|	NAD(P)-binding protein [Coccomyxa subellipsoidea C-169]	--	--	GO:0016491; GO:0008270	[CR] COG0604 NADPH:quinone reductase and related Zn-dependent oxidoreductases	[KC] KOG0025 Zn2+-binding dehydrogenase (nuclear receptor binding factor-1)	IPR002085; IPR011032; IPR013149; IPR013154; IPR016040
comp10833_c0_seq5	2288	gb|EIE20823.1|	NAD(P)-binding protein [Coccomyxa subellipsoidea C-169]	--	--	GO:0016491; GO:0008270	[CR] COG0604 NADPH:quinone reductase and related Zn-dependent oxidoreductases	[KC] KOG0025 Zn2+-binding dehydrogenase (nuclear receptor binding factor-1)	IPR002085; IPR011032; IPR013149; IPR013154; IPR016040
comp10833_c0_seq6	2541	gb|EIE20823.1|	NAD(P)-binding protein [Coccomyxa subellipsoidea C-169]	--	--	GO:0016491; GO:0008270	[CR] COG0604 NADPH:quinone reductase and related Zn-dependent oxidoreductases	[KC] KOG0025 Zn2+-binding dehydrogenase (nuclear receptor binding factor-1)	IPR002085; IPR011032; IPR013149; IPR013154; IPR016040
comp10834_c1_seq1	2476	gb|EFN52634.1|	hypothetical protein CHLNCDRAFT_26610 [Chlorella variabilis]	K00666	EC:6.2.1.-	GO:0003824	[IQ] COG0318 Acyl-CoA synthetases (AMP-forming)/AMP-acid ligases II	[I] KOG1177 Long chain fatty acid acyl-CoA ligase	IPR000873; IPR020845; IPR025110
comp10834_c1_seq10	3569	gb|EFN57192.1|	hypothetical protein CHLNCDRAFT_21648 [Chlorella variabilis]	--	--	GO:0003824	[IQ] COG0318 Acyl-CoA synthetases (AMP-forming)/AMP-acid ligases II	[I] KOG1177 Long chain fatty acid acyl-CoA ligase	IPR000873; IPR020845; IPR025110
comp10834_c1_seq2	2043	gb|EFN52634.1|	hypothetical protein CHLNCDRAFT_26610 [Chlorella variabilis]	K00666	EC:6.2.1.-	GO:0003824	[IQ] COG0318 Acyl-CoA synthetases (AMP-forming)/AMP-acid ligases II	[I] KOG1177 Long chain fatty acid acyl-CoA ligase	IPR000873; IPR020845; IPR025110
comp10834_c1_seq3	1340	gb|EFN52634.1|	hypothetical protein CHLNCDRAFT_26610 [Chlorella variabilis]	--	--	GO:0003824	[IQ] COG0318 Acyl-CoA synthetases (AMP-forming)/AMP-acid ligases II	[I] KOG1177 Long chain fatty acid acyl-CoA ligase	IPR000873; IPR020845; IPR025110
comp10834_c1_seq4	1221	gb|EFN52634.1|	hypothetical protein CHLNCDRAFT_26610 [Chlorella variabilis]	--	--	GO:0003824	[IQ] COG0318 Acyl-CoA synthetases (AMP-forming)/AMP-acid ligases II	[I] KOG1177 Long chain fatty acid acyl-CoA ligase	IPR000873; IPR020845; IPR025110
comp10834_c1_seq5	1654	gb|EFN57192.1|	hypothetical protein CHLNCDRAFT_21648 [Chlorella variabilis]	--	--	GO:0003824	[IQ] COG0318 Acyl-CoA synthetases (AMP-forming)/AMP-acid ligases II	[I] KOG1177 Long chain fatty acid acyl-CoA ligase	IPR000873; IPR020845; IPR025110
comp10834_c1_seq6	2676	gb|EFN52634.1|	hypothetical protein CHLNCDRAFT_26610 [Chlorella variabilis]	--	--	GO:0003824	[IQ] COG0318 Acyl-CoA synthetases (AMP-forming)/AMP-acid ligases II	[I] KOG1177 Long chain fatty acid acyl-CoA ligase	IPR000873; IPR020845; IPR025110
comp10834_c1_seq7	1854	gb|EFN52634.1|	hypothetical protein CHLNCDRAFT_26610 [Chlorella variabilis]	--	--	GO:0003824	[IQ] COG0318 Acyl-CoA synthetases (AMP-forming)/AMP-acid ligases II	[I] KOG1177 Long chain fatty acid acyl-CoA ligase	IPR000873; IPR020845; IPR025110
comp10834_c1_seq8	3369	gb|EFN57192.1|	hypothetical protein CHLNCDRAFT_21648 [Chlorella variabilis]	K00666	EC:6.2.1.-	GO:0003824	[IQ] COG0318 Acyl-CoA synthetases (AMP-forming)/AMP-acid ligases II	[I] KOG1177 Long chain fatty acid acyl-CoA ligase	IPR000873; IPR020845; IPR025110
comp10834_c1_seq9	2162	gb|EFN52634.1|	hypothetical protein CHLNCDRAFT_26610 [Chlorella variabilis]	K00666	EC:6.2.1.-	GO:0003824	[IQ] COG0318 Acyl-CoA synthetases (AMP-forming)/AMP-acid ligases II	[I] KOG1177 Long chain fatty acid acyl-CoA ligase	IPR000873; IPR020845; IPR025110
comp10835_c1_seq1	3347	gb|EFN59890.1|	hypothetical protein CHLNCDRAFT_132901 [Chlorella variabilis]	K01785	EC:5.1.3.3	GO:0003723	[N] COG1360 Flagellar motor protein	[G] KOG1604 Predicted mutarotase	IPR001678; IPR002478; IPR015947; IPR023267
comp10835_c1_seq2	3962	gb|EFN59890.1|	hypothetical protein CHLNCDRAFT_132901 [Chlorella variabilis]	--	--	GO:0003723	[N] COG1360 Flagellar motor protein	[A] KOG1122 tRNA and rRNA cytosine-C5-methylase (nucleolar protein NOL1/NOP2)	IPR001678; IPR002478; IPR015947; IPR023267
comp10835_c1_seq3	3746	gb|EFN59890.1|	hypothetical protein CHLNCDRAFT_132901 [Chlorella variabilis]	--	--	GO:0003723	[N] COG1360 Flagellar motor protein	[A] KOG1122 tRNA and rRNA cytosine-C5-methylase (nucleolar protein NOL1/NOP2)	IPR001678; IPR002478; IPR015947; IPR023267
comp10835_c1_seq4	3563	gb|EFN59890.1|	hypothetical protein CHLNCDRAFT_132901 [Chlorella variabilis]	--	--	GO:0003723	[G] COG2017 Galactose mutarotase and related enzymes	[G] KOG1604 Predicted mutarotase	IPR001678; IPR002478; IPR015947; IPR023267
comp10837_c2_seq1	1458	gb|EFN54896.1|	hypothetical protein CHLNCDRAFT_8887, partial [Chlorella variabilis]	--	--	--	[G] COG2074 2-phosphoglycerate kinase	--	IPR027417
comp10837_c2_seq2	650	gb|EFN54896.1|	hypothetical protein CHLNCDRAFT_8887, partial [Chlorella variabilis]	--	--	--	--	--	IPR027417
comp10838_c0_seq1	1832	gb|EFN56418.1|	hypothetical protein CHLNCDRAFT_8973, partial [Chlorella variabilis]	K12796	--	--	[S] COG4886 Leucine-rich repeat (LRR) protein	[R] KOG0619 FOG: Leucine rich repeat	IPR001611; IPR003591; IPR025875
comp10838_c0_seq2	1559	gb|EFN56418.1|	hypothetical protein CHLNCDRAFT_8973, partial [Chlorella variabilis]	K16175	--	--	[S] COG4886 Leucine-rich repeat (LRR) protein	[R] KOG0619 FOG: Leucine rich repeat	IPR001611; IPR003591; IPR025875
comp10838_c0_seq3	1370	gb|EFN56418.1|	hypothetical protein CHLNCDRAFT_8973, partial [Chlorella variabilis]	K16175	--	--	[S] COG4886 Leucine-rich repeat (LRR) protein	[R] KOG0619 FOG: Leucine rich repeat	IPR001611; IPR003591; IPR025875
comp10838_c0_seq4	1643	gb|EFN56418.1|	hypothetical protein CHLNCDRAFT_8973, partial [Chlorella variabilis]	K12796	--	--	[S] COG4886 Leucine-rich repeat (LRR) protein	[R] KOG0619 FOG: Leucine rich repeat	IPR001611; IPR003591; IPR025875
comp10840_c0_seq1	527	gb|EFN50620.1|	hypothetical protein CHLNCDRAFT_59480 [Chlorella variabilis]	--	--	GO:0003723	--	--	IPR001680; IPR002478; IPR015943; IPR015947; IPR017986
comp10840_c1_seq1	1727	gb|EFN59705.1|	hypothetical protein CHLNCDRAFT_133261 [Chlorella variabilis]	--	--	GO:0004553; GO:0005975	[G] COG2273 Beta-glucanase/Beta-glucan synthetase	--	IPR000757; IPR008985; IPR013320
comp10840_c1_seq2	1727	gb|EFN59705.1|	hypothetical protein CHLNCDRAFT_133261 [Chlorella variabilis]	--	--	GO:0004553; GO:0005975	[G] COG2273 Beta-glucanase/Beta-glucan synthetase	--	IPR000757; IPR008985; IPR013320
comp10840_c2_seq2	867	gb|EIE19184.1|	WD40 repeat-like protein [Coccomyxa subellipsoidea C-169]	--	--	--	--	--	IPR001680; IPR015943; IPR017986; IPR020472
comp10841_c1_seq1	556	ref|XP_002953404.1|	hypothetical protein VOLCADRAFT_105929 [Volvox carteri f. nagariensis]	--	--	--	--	--	--
comp10841_c1_seq2	2372	ref|XP_001696865.1|	hypothetical protein CHLREDRAFT_192574 [Chlamydomonas reinhardtii]	--	--	--	--	--	--
comp10841_c1_seq4	2092	ref|XP_001696865.1|	hypothetical protein CHLREDRAFT_192574 [Chlamydomonas reinhardtii]	--	--	--	--	--	--
comp10842_c0_seq1	567	gb|EFN52740.1|	hypothetical protein CHLNCDRAFT_138309 [Chlorella variabilis]	K14801	--	GO:0005737	--	[R] KOG2061 Uncharacterized MYND Zn-finger protein	IPR007320
comp10842_c1_seq2	1061	gb|EFN52740.1|	hypothetical protein CHLNCDRAFT_138309 [Chlorella variabilis]	K14801	--	GO:0005737	--	[R] KOG2061 Uncharacterized MYND Zn-finger protein	IPR007320
comp10846_c0_seq1	2518	gb|EFN53840.1|	hypothetical protein CHLNCDRAFT_135925 [Chlorella variabilis]	K02178	EC:2.7.11.1	GO:0005524; GO:0004674	[RTKL] COG0515 Serine/threonine protein kinase	[D] KOG1166 Mitotic checkpoint serine/threonine protein kinase	IPR000719; IPR008271; IPR011009; IPR013212; IPR015661; IPR017441
comp10846_c0_seq2	1146	gb|EFN53840.1|	hypothetical protein CHLNCDRAFT_135925 [Chlorella variabilis]	--	--	GO:0005524; GO:0004674	[RTKL] COG0515 Serine/threonine protein kinase	[D] KOG1166 Mitotic checkpoint serine/threonine protein kinase	IPR000719; IPR008271; IPR011009; IPR013212; IPR015661; IPR017441
comp10846_c0_seq3	978	gb|EFN53840.1|	hypothetical protein CHLNCDRAFT_135925 [Chlorella variabilis]	--	--	GO:0005524; GO:0004674	[RTKL] COG0515 Serine/threonine protein kinase	[D] KOG1166 Mitotic checkpoint serine/threonine protein kinase	IPR000719; IPR008271; IPR011009; IPR013212; IPR015661; IPR017441
comp10846_c0_seq5	2350	gb|EFN53840.1|	hypothetical protein CHLNCDRAFT_135925 [Chlorella variabilis]	K02178	EC:2.7.11.1	GO:0005524; GO:0004674	[RTKL] COG0515 Serine/threonine protein kinase	[D] KOG1166 Mitotic checkpoint serine/threonine protein kinase	IPR000719; IPR008271; IPR011009; IPR013212; IPR015661; IPR017441
comp10848_c1_seq1	498	gb|EFN56735.1|	hypothetical protein CHLNCDRAFT_144161 [Chlorella variabilis]	K02990	--	GO:0005840; GO:0019843; GO:0003735; GO:0006412	[J] COG0360 Ribosomal protein S6	[J] KOG4708 Mitochondrial ribosomal protein MRP17	IPR000529; IPR014717; IPR020814
comp10849_c0_seq2	1572	gb|EFN57846.1|	hypothetical protein CHLNCDRAFT_143300 [Chlorella variabilis]	--	--	--	--	--	--
comp10849_c0_seq3	1429	gb|EFN56716.1|	hypothetical protein CHLNCDRAFT_144113 [Chlorella variabilis]	--	--	--	--	--	--
comp10849_c0_seq4	705	ref|XP_002589374.1|	hypothetical protein BRAFLDRAFT_217978 [Branchiostoma floridae]	--	--	--	--	--	IPR001611; IPR003591
comp10849_c0_seq5	817	emb|CDA78514.1|	miro domain protein [Clostridium sp. CAG:242]	--	--	--	--	--	IPR001611; IPR006689; IPR020859; IPR025875; IPR027417
comp10850_c0_seq2	2038	gb|EFN59630.1|	hypothetical protein CHLNCDRAFT_29191 [Chlorella variabilis]	K02838	--	GO:0006412	[J] COG0233 Ribosome recycling factor	[J] KOG4759 Ribosome recycling factor	IPR002661; IPR023584
comp10850_c0_seq4	1411	gb|EFN59630.1|	hypothetical protein CHLNCDRAFT_29191 [Chlorella variabilis]	--	--	GO:0006412	--	--	IPR002661; IPR023584
comp10850_c0_seq5	1749	gb|EFN59630.1|	hypothetical protein CHLNCDRAFT_29191 [Chlorella variabilis]	K02838	--	GO:0006412	[J] COG0233 Ribosome recycling factor	[J] KOG4759 Ribosome recycling factor	IPR002661; IPR023584
comp10850_c0_seq7	1700	gb|EFN59972.1|	hypothetical protein CHLNCDRAFT_133084 [Chlorella variabilis]	--	--	--	--	--	--
comp108504_c0_seq1	766	gb|EFN54135.1|	hypothetical protein CHLNCDRAFT_58231 [Chlorella variabilis]	--	--	--	--	--	IPR002477
comp10852_c0_seq2	5201	gb|EFN51260.1|	expressed protein [Chlorella variabilis]	--	--	GO:0043565; GO:0003700	--	--	IPR004827
comp10852_c0_seq3	5056	gb|EFN51260.1|	expressed protein [Chlorella variabilis]	--	--	GO:0043565; GO:0003700	--	--	IPR004827
comp10854_c0_seq1	876	gb|EFN59508.1|	hypothetical protein CHLNCDRAFT_50071 [Chlorella variabilis]	--	--	--	--	--	--
comp10855_c1_seq2	630	gb|EFN53332.1|	hypothetical protein CHLNCDRAFT_26116 [Chlorella variabilis]	--	--	GO:0003676; GO:0000166	[R] COG0724 RNA-binding proteins (RRM domain)	[R] KOG0118 FOG: RRM domain	IPR000504; IPR012677
comp10855_c1_seq4	1262	gb|EGZ05953.1|	hypothetical protein PHYSODRAFT_348578 [Phytophthora sojae]	K12887	--	GO:0003676; GO:0000166	[R] COG0724 RNA-binding proteins (RRM domain)	[R] KOG0118 FOG: RRM domain	IPR000504; IPR012677
comp10857_c0_seq1	2677	gb|EFN55455.1|	hypothetical protein CHLNCDRAFT_57817 [Chlorella variabilis]	K03781	EC:1.11.1.6	GO:0004096; GO:0020037; GO:0046872; GO:0042744	[P] COG0753 Catalase	[P] KOG0047 Catalase	IPR002226; IPR010582; IPR011614; IPR018028; IPR020835; IPR024708; IPR024711
comp10857_c1_seq3	5067	gb|EFN53671.1|	hypothetical protein CHLNCDRAFT_136442 [Chlorella variabilis]	K13381	EC:3.2.1.14; EC:3.2.1.17	GO:0004553; GO:0030247	--	--	IPR008965; IPR012291; IPR017853
comp10858_c1_seq1	772	ref|XP_001316882.1|	ankyrin repeat protein [Trichomonas vaginalis G3]	--	--	--	--	[M] KOG4177 Ankyrin	IPR002110; IPR020683
comp10858_c2_seq1	2305	ref|YP_007104604.1|	glycosyl transferase family protein [Synechococcus sp. PCC 7502]	K00694	EC:2.4.1.12	GO:0016740	[M] COG1215 Glycosyltransferases, probably involved in cell wall biogenesis	--	--
comp10858_c2_seq2	2374	ref|YP_007104604.1|	glycosyl transferase family protein [Synechococcus sp. PCC 7502]	K00694	EC:2.4.1.12	GO:0016740	[M] COG1215 Glycosyltransferases, probably involved in cell wall biogenesis	--	--
comp1085826_c0_seq1	231	ref|XP_004252017.1|	PREDICTED: serine/threonine-protein kinase STN7, chloroplastic-like [Solanum lycopersicum]	--	--	GO:0005524; GO:0004674	--	[R] KOG0594 Protein kinase PCTAIRE and related kinases	IPR000719; IPR008271; IPR011009; IPR017441
comp10859_c0_seq1	1628	gb|EFN59120.1|	hypothetical protein CHLNCDRAFT_19060 [Chlorella variabilis]	--	--	--	--	[R] KOG0379 Kelch repeat-containing proteins	IPR015915
comp10860_c0_seq1	832	gb|EFN53932.1|	hypothetical protein CHLNCDRAFT_14578, partial [Chlorella variabilis]	--	--	--	--	--	IPR025595
comp10860_c0_seq2	916	gb|EFN53932.1|	hypothetical protein CHLNCDRAFT_14578, partial [Chlorella variabilis]	--	--	--	[H] COG0294 Dihydropteroate synthase and related enzymes	--	IPR025595
comp10861_c0_seq2	1403	gb|EFN56533.1|	hypothetical protein CHLNCDRAFT_144169 [Chlorella variabilis]	--	--	--	--	--	--
comp10861_c0_seq3	1272	gb|EFN56533.1|	hypothetical protein CHLNCDRAFT_144169 [Chlorella variabilis]	--	--	--	--	--	--
comp10862_c0_seq1	1718	gb|EFN53641.1|	hypothetical protein CHLNCDRAFT_136351 [Chlorella variabilis]	K11426	--	--	--	[B] KOG2084 Predicted histone tail methylase containing SET domain	IPR001214
comp10862_c0_seq2	1569	gb|EFN53641.1|	hypothetical protein CHLNCDRAFT_136351 [Chlorella variabilis]	K11426	--	--	--	[B] KOG2084 Predicted histone tail methylase containing SET domain	IPR001214
comp10862_c0_seq3	2024	gb|EFN53641.1|	hypothetical protein CHLNCDRAFT_136351 [Chlorella variabilis]	--	--	--	--	--	IPR001214
comp10862_c0_seq4	1875	gb|EFN53641.1|	hypothetical protein CHLNCDRAFT_136351 [Chlorella variabilis]	--	--	--	--	--	IPR001214
comp10863_c1_seq1	1634	gb|EFN59576.1|	hypothetical protein CHLNCDRAFT_7735, partial [Chlorella variabilis]	K01194	EC:3.2.1.28	GO:0004555; GO:0005991	[G] COG1626 Neutral trehalase	[G] KOG0602 Neutral trehalase	IPR001661; IPR008928; IPR018232
comp10863_c1_seq2	2043	gb|EFN59576.1|	hypothetical protein CHLNCDRAFT_7735, partial [Chlorella variabilis]	K01194	EC:3.2.1.28	GO:0004555; GO:0005991	[G] COG1626 Neutral trehalase	[G] KOG0602 Neutral trehalase	IPR001661; IPR008928; IPR018232
comp10863_c1_seq3	964	gb|EFN59576.1|	hypothetical protein CHLNCDRAFT_7735, partial [Chlorella variabilis]	K01194	EC:3.2.1.28	GO:0004555; GO:0005991	[G] COG1626 Neutral trehalase	[G] KOG0602 Neutral trehalase	IPR001661; IPR008928; IPR018232
comp10863_c1_seq4	555	ref|XP_001775598.1|	predicted protein [Physcomitrella patens subsp. patens]	--	--	GO:0004555; GO:0005991	--	--	IPR001661; IPR008928; IPR018232
comp10864_c0_seq1	2783	gb|EFN51734.1|	hypothetical protein CHLNCDRAFT_37317 [Chlorella variabilis]	K15014	--	GO:0016021; GO:0005337	--	[F] KOG1479 Nucleoside transporter	IPR002259; IPR016196
comp10864_c0_seq2	2544	gb|EFN51734.1|	hypothetical protein CHLNCDRAFT_37317 [Chlorella variabilis]	K15014	--	GO:0016021; GO:0005337	--	[F] KOG1479 Nucleoside transporter	IPR002259; IPR016196
comp10864_c0_seq3	2294	emb|CBY20863.1|	unnamed protein product [Oikopleura dioica]	K15074	--	GO:0051260	--	[P] KOG2716 Polymerase delta-interacting protein PDIP1 and related proteins, contain BTB/POZ domain	IPR000210; IPR003131; IPR011333
comp10865_c0_seq1	915	gb|EFN59658.1|	hypothetical protein CHLNCDRAFT_133142 [Chlorella variabilis]	--	--	--	--	--	IPR009060; IPR009719
comp10865_c0_seq2	1908	gb|EFN51288.1|	hypothetical protein CHLNCDRAFT_141228 [Chlorella variabilis]	--	--	GO:0003676; GO:0008270	--	[R] KOG1595 CCCH-type Zn-finger protein	IPR000571
comp10865_c0_seq3	1220	gb|EFN51288.1|	hypothetical protein CHLNCDRAFT_141228 [Chlorella variabilis]	--	--	GO:0003676; GO:0008270	--	[R] KOG1595 CCCH-type Zn-finger protein	IPR000571
comp10865_c0_seq4	2277	gb|EFN51293.1|	hypothetical protein CHLNCDRAFT_141234 [Chlorella variabilis]	--	--	--	--	--	IPR001452; IPR011989; IPR016024
comp10865_c0_seq5	971	gb|EFN51293.1|	hypothetical protein CHLNCDRAFT_141234 [Chlorella variabilis]	--	--	--	--	--	IPR001452; IPR011989; IPR016024
comp10865_c1_seq1	2334	gb|EFN51293.1|	hypothetical protein CHLNCDRAFT_141234 [Chlorella variabilis]	--	--	--	--	--	IPR001452; IPR011989; IPR016024
comp10865_c1_seq2	2601	gb|EFN51293.1|	hypothetical protein CHLNCDRAFT_141234 [Chlorella variabilis]	--	--	--	--	--	IPR001452; IPR011989; IPR016024
comp10866_c0_seq1	220	gb|EFN53774.1|	hypothetical protein CHLNCDRAFT_136418 [Chlorella variabilis]	--	--	GO:0016021; GO:0022891	--	[R] KOG0254 Predicted transporter (major facilitator superfamily)	IPR003663; IPR005828; IPR005829; IPR016196; IPR020846
comp10866_c1_seq1	805	gb|EFN53774.1|	hypothetical protein CHLNCDRAFT_136418 [Chlorella variabilis]	--	--	GO:0016021; GO:0022891	--	[R] KOG0254 Predicted transporter (major facilitator superfamily)	IPR003663; IPR005828; IPR005829; IPR016196; IPR020846
comp10866_c1_seq2	713	gb|EFN53774.1|	hypothetical protein CHLNCDRAFT_136418 [Chlorella variabilis]	--	--	GO:0016021; GO:0022891	[GEPR] COG0477 Permeases of the major facilitator superfamily	[R] KOG0254 Predicted transporter (major facilitator superfamily)	IPR003663; IPR005828; IPR005829; IPR016196; IPR020846
comp10866_c1_seq3	443	gb|EFN53774.1|	hypothetical protein CHLNCDRAFT_136418 [Chlorella variabilis]	--	--	GO:0016021; GO:0022891	--	[R] KOG0254 Predicted transporter (major facilitator superfamily)	IPR003663; IPR005828; IPR005829; IPR016196; IPR020846
comp10866_c1_seq4	1075	gb|EFN53774.1|	hypothetical protein CHLNCDRAFT_136418 [Chlorella variabilis]	--	--	GO:0016021; GO:0022891	[GEPR] COG0477 Permeases of the major facilitator superfamily	[R] KOG0254 Predicted transporter (major facilitator superfamily)	IPR003663; IPR005828; IPR005829; IPR016196; IPR020846
comp10869_c0_seq1	1307	gb|EFN58240.1|	expressed protein [Chlorella variabilis]	--	--	--	--	--	--
comp10869_c0_seq2	1190	gb|EFN58240.1|	expressed protein [Chlorella variabilis]	--	--	--	--	--	--
comp10869_c0_seq3	1143	gb|EFN58240.1|	expressed protein [Chlorella variabilis]	--	--	--	--	--	--
comp10869_c0_seq4	1026	gb|EFN58240.1|	expressed protein [Chlorella variabilis]	--	--	--	--	--	--
comp10871_c1_seq1	1271	gb|EFN54118.1|	hypothetical protein CHLNCDRAFT_135480 [Chlorella variabilis]	--	--	--	--	--	--
comp10871_c1_seq3	1425	gb|EFN54118.1|	hypothetical protein CHLNCDRAFT_135480 [Chlorella variabilis]	--	--	--	--	--	--
comp10873_c0_seq1	5009	gb|EFN51341.1|	hypothetical protein CHLNCDRAFT_141146 [Chlorella variabilis]	--	--	GO:0008270	--	--	IPR002893
comp10873_c0_seq2	5130	gb|EFN51341.1|	hypothetical protein CHLNCDRAFT_141146 [Chlorella variabilis]	--	--	GO:0008270	--	--	IPR002893
comp10873_c0_seq3	5003	gb|EFN51341.1|	hypothetical protein CHLNCDRAFT_141146 [Chlorella variabilis]	--	--	GO:0008270	--	--	IPR002893
comp10873_c0_seq4	4882	gb|EFN51341.1|	hypothetical protein CHLNCDRAFT_141146 [Chlorella variabilis]	--	--	GO:0008270	--	--	IPR002893
comp10873_c0_seq5	1097	gb|EFN55756.1|	hypothetical protein CHLNCDRAFT_134110 [Chlorella variabilis]	--	--	--	--	--	--
comp10874_c1_seq1	2091	gb|EFN59453.1|	expressed protein [Chlorella variabilis]	--	--	--	--	[U] KOG2063 Vacuolar assembly/sorting proteins VPS39/VAM6/VPS3	IPR019349
comp10874_c1_seq2	1953	gb|EFN55715.1|	hypothetical protein CHLNCDRAFT_134018 [Chlorella variabilis]	--	--	GO:0005083	--	[U] KOG2063 Vacuolar assembly/sorting proteins VPS39/VAM6/VPS3	IPR001180; IPR019452; IPR019453
comp10874_c1_seq3	1075	gb|EFN59453.1|	expressed protein [Chlorella variabilis]	--	--	--	--	--	IPR019349
comp10874_c1_seq4	1903	gb|EFN59453.1|	expressed protein [Chlorella variabilis]	K17413	--	--	--	[J] KOG3933 Mitochondrial ribosomal protein S28	IPR019349
comp10874_c1_seq5	937	gb|EFN55715.1|	hypothetical protein CHLNCDRAFT_134018 [Chlorella variabilis]	--	--	GO:0005083	--	--	IPR001180; IPR019452; IPR019453
comp10874_c1_seq7	887	gb|EFN59453.1|	expressed protein [Chlorella variabilis]	K17413	--	--	--	[J] KOG3933 Mitochondrial ribosomal protein S28	IPR019349
comp10875_c0_seq2	2018	gb|EFN51965.1|	hypothetical protein CHLNCDRAFT_10545 [Chlorella variabilis]	--	--	--	--	--	IPR018962
comp10875_c0_seq3	1471	gb|EFN51965.1|	hypothetical protein CHLNCDRAFT_10545 [Chlorella variabilis]	--	--	--	--	--	IPR018962
comp10876_c1_seq1	781	ref|WP_020354465.1|	dienelactone hydrolase, partial [Pseudomonas syringae]	--	--	--	[Q] COG0412 Dienelactone hydrolase and related enzymes	--	--
comp10876_c3_seq1	1833	ref|YP_001235826.1|	hypothetical protein Acry_2716 [Acidiphilium cryptum JF-5]	--	--	--	[Q] COG0412 Dienelactone hydrolase and related enzymes	--	IPR009959
comp10876_c3_seq2	2082	ref|WP_007424132.1|	DeoR family transcriptional regulator [Acidiphilium sp. PM]	--	--	--	[Q] COG0412 Dienelactone hydrolase and related enzymes	--	--
comp10877_c0_seq4	5310	gb|EFN54863.1|	hypothetical protein CHLNCDRAFT_134932 [Chlorella variabilis]	K14327	--	GO:0003677; GO:0003723; GO:0016070	--	[A] KOG2051 Nonsense-mediated mRNA decay 2 protein	IPR003890; IPR007193; IPR016021; IPR016024
comp10878_c0_seq1	304	gb|EFN50863.1|	hypothetical protein CHLNCDRAFT_141789 [Chlorella variabilis]	--	--	--	--	--	--
comp10878_c0_seq2	225	gb|EFN50863.1|	hypothetical protein CHLNCDRAFT_141789 [Chlorella variabilis]	--	--	--	--	--	--
comp10878_c0_seq3	370	gb|EFN50863.1|	hypothetical protein CHLNCDRAFT_141789 [Chlorella variabilis]	--	--	--	--	--	--
comp10878_c0_seq4	291	gb|EFN50863.1|	hypothetical protein CHLNCDRAFT_141789 [Chlorella variabilis]	--	--	--	--	--	--
comp10878_c1_seq1	510	gb|EFN50830.1|	expressed protein [Chlorella variabilis]	--	--	--	--	--	IPR011011; IPR013083
comp10878_c1_seq2	1262	gb|EFN50830.1|	expressed protein [Chlorella variabilis]	--	--	--	--	--	IPR011011; IPR013083
comp10878_c2_seq1	1272	gb|EFN60105.1|	expressed protein [Chlorella variabilis]	--	--	--	--	--	--
comp10878_c2_seq2	1547	gb|EFN60105.1|	expressed protein [Chlorella variabilis]	--	--	--	--	--	--
comp10879_c0_seq1	2998	gb|EFN54350.1|	hypothetical protein CHLNCDRAFT_135608 [Chlorella variabilis]	K15711	EC:3.6.4.-; EC:6.3.2.19	GO:0005524; GO:0003677; GO:0004386; GO:0008270	[KL] COG0553 Superfamily II DNA/RNA helicases, SNF2 family	[KL] KOG1001 Helicase-like transcription factor HLTF/DNA helicase RAD5, DEAD-box superfamily	IPR000330; IPR001650; IPR001841; IPR013083; IPR014001; IPR014905; IPR017907; IPR027417
comp10879_c0_seq2	3147	gb|EFN54350.1|	hypothetical protein CHLNCDRAFT_135608 [Chlorella variabilis]	K15173	EC:3.6.4.-	GO:0005524; GO:0003677; GO:0004386; GO:0008270	[KL] COG0553 Superfamily II DNA/RNA helicases, SNF2 family	[KL] KOG1001 Helicase-like transcription factor HLTF/DNA helicase RAD5, DEAD-box superfamily	IPR000330; IPR001650; IPR001841; IPR013083; IPR014001; IPR014905; IPR017907; IPR027417
comp10879_c0_seq3	3369	gb|EFN54350.1|	hypothetical protein CHLNCDRAFT_135608 [Chlorella variabilis]	K15173	EC:3.6.4.-	GO:0005524; GO:0003677; GO:0004386; GO:0008270	[KL] COG0553 Superfamily II DNA/RNA helicases, SNF2 family	[KL] KOG1001 Helicase-like transcription factor HLTF/DNA helicase RAD5, DEAD-box superfamily	IPR000330; IPR001650; IPR001841; IPR013083; IPR014001; IPR014905; IPR017907; IPR027417
comp10879_c0_seq4	3220	gb|EFN54350.1|	hypothetical protein CHLNCDRAFT_135608 [Chlorella variabilis]	K15173	EC:3.6.4.-	GO:0005524; GO:0003677; GO:0004386; GO:0008270	[KL] COG0553 Superfamily II DNA/RNA helicases, SNF2 family	[KL] KOG1001 Helicase-like transcription factor HLTF/DNA helicase RAD5, DEAD-box superfamily	IPR000330; IPR001650; IPR001841; IPR013083; IPR014001; IPR014905; IPR017907; IPR027417
comp10879_c0_seq5	1715	ref|XP_002963852.1|	hypothetical protein SELMODRAFT_405317 [Selaginella moellendorffii]	K15443	--	--	--	[S] KOG3914 WD repeat protein WDR4	IPR001680; IPR015943; IPR017986
comp10880_c0_seq1	1417	gb|EFN54961.1|	hypothetical protein CHLNCDRAFT_134730 [Chlorella variabilis]	--	--	GO:0016021	--	--	IPR013057
comp10881_c0_seq1	3130	gb|EFN50720.1|	hypothetical protein CHLNCDRAFT_142582 [Chlorella variabilis]	--	--	--	--	--	IPR009880; IPR011043; IPR013783; IPR014756; IPR015202; IPR015916
comp10881_c0_seq5	2738	gb|EFN50720.1|	hypothetical protein CHLNCDRAFT_142582 [Chlorella variabilis]	--	--	--	--	--	IPR009880; IPR011043; IPR013783; IPR014756; IPR015202; IPR015916
comp10884_c0_seq1	1986	gb|EFN53021.1|	hypothetical protein CHLNCDRAFT_26298 [Chlorella variabilis]	--	--	--	--	--	--
comp10884_c0_seq3	885	gb|EFN53021.1|	hypothetical protein CHLNCDRAFT_26298 [Chlorella variabilis]	--	--	--	--	--	--
comp10886_c1_seq1	1278	gb|EFN54812.1|	hypothetical protein CHLNCDRAFT_58067 [Chlorella variabilis]	--	--	GO:0005524; GO:0017111; GO:0019538	[O] COG0542 ATPases with chaperone activity, ATP-binding subunit	[O] KOG1051 Chaperone HSP104 and related ATP-dependent Clp proteases	IPR003593; IPR003959; IPR004176; IPR013093; IPR018368; IPR023150; IPR027417
comp10886_c10_seq1	4034	gb|EFN52278.1|	hypothetical protein CHLNCDRAFT_36860 [Chlorella variabilis]	K06944	--	GO:0005525	[R] COG1163 Predicted GTPase	[T] KOG1487 GTP-binding protein DRG1 (ODN superfamily)	IPR004095; IPR005225; IPR006073; IPR006074; IPR012675; IPR012676; IPR027417
comp10886_c12_seq1	1039	gb|EFN52130.1|	hypothetical protein CHLNCDRAFT_139250 [Chlorella variabilis]	--	--	GO:0005622; GO:0005097; GO:0032851	--	--	IPR000195
comp10886_c15_seq1	362	gb|EFN52130.1|	hypothetical protein CHLNCDRAFT_139250 [Chlorella variabilis]	--	--	GO:0005622; GO:0005097; GO:0032851	--	--	IPR000195
comp10886_c16_seq1	2259	gb|EFN50972.1|	hypothetical protein CHLNCDRAFT_141610 [Chlorella variabilis]	--	--	GO:0005524; GO:0004713	--	--	IPR000719; IPR001245; IPR008266; IPR011009; IPR017441
comp10886_c2_seq1	2250	gb|EFN51107.1|	hypothetical protein CHLNCDRAFT_141452 [Chlorella variabilis]	--	--	GO:0005524; GO:0004674	--	--	IPR000719; IPR008271; IPR011009; IPR017441
comp10886_c3_seq1	700	gb|EFN52130.1|	hypothetical protein CHLNCDRAFT_139250 [Chlorella variabilis]	--	--	GO:0005622; GO:0005097; GO:0032851	[R] COG5210 GTPase-activating protein	[T] KOG2197 Ypt/Rab-specific GTPase-activating protein GYP7 and related proteins	IPR000195
comp10886_c4_seq1	833	gb|EFN54812.1|	hypothetical protein CHLNCDRAFT_58067 [Chlorella variabilis]	--	--	GO:0005524; GO:0017111; GO:0019538	[O] COG0542 ATPases with chaperone activity, ATP-binding subunit	[O] KOG1051 Chaperone HSP104 and related ATP-dependent Clp proteases	IPR003593; IPR003959; IPR004176; IPR013093; IPR018368; IPR023150; IPR027417
comp10886_c6_seq1	2069	gb|EIE25284.1|	GTP binding protein [Coccomyxa subellipsoidea C-169]	--	--	GO:0005525; GO:0003924; GO:0006184	[R] COG5258 GTPase	[R] KOG0463 GTP-binding protein GP-1	IPR000795; IPR004160; IPR004161; IPR009000; IPR009001; IPR027417
comp10886_c6_seq2	2418	gb|EIE25284.1|	GTP binding protein [Coccomyxa subellipsoidea C-169]	--	--	GO:0005525; GO:0003924; GO:0006184	[R] COG5258 GTPase	[R] KOG0463 GTP-binding protein GP-1	IPR000795; IPR004160; IPR004161; IPR009000; IPR009001; IPR027417
comp10886_c6_seq3	2309	ref|XP_002958623.1|	elongation factor Tu-like protein [Volvox carteri f. nagariensis]	--	--	GO:0005525; GO:0003924; GO:0003746; GO:0006184	[R] COG5258 GTPase	[R] KOG0463 GTP-binding protein GP-1	IPR000795; IPR004160; IPR004161; IPR009000; IPR009001; IPR027417
comp10886_c6_seq4	2658	ref|XP_002958623.1|	elongation factor Tu-like protein [Volvox carteri f. nagariensis]	--	--	GO:0005525; GO:0003924; GO:0003746; GO:0006184	[R] COG5258 GTPase	[R] KOG0463 GTP-binding protein GP-1	IPR000795; IPR004160; IPR004161; IPR009000; IPR009001; IPR027417
comp10886_c8_seq1	1382	gb|EIE27350.1|	ATP-dependent Clp protease ATPase subunit [Coccomyxa subellipsoidea C-169]	--	--	GO:0005524; GO:0017111; GO:0008233; GO:0006508	[O] COG0542 ATPases with chaperone activity, ATP-binding subunit	[O] KOG1051 Chaperone HSP104 and related ATP-dependent Clp proteases	IPR001270; IPR003593; IPR003959; IPR004176; IPR013093; IPR018368; IPR019489; IPR023150; IPR027417; IPR028299
comp10886_c9_seq1	909	gb|EFN52946.1|	hypothetical protein CHLNCDRAFT_137319 [Chlorella variabilis]	--	--	GO:0008270	--	--	IPR001841; IPR004274; IPR004331; IPR013083; IPR017907; IPR023214
comp10887_c1_seq1	2210	gb|EIE25760.1|	hypothetical protein COCSUDRAFT_60776 [Coccomyxa subellipsoidea C-169]	K07157	--	GO:0004176; GO:0008270; GO:0006508	--	[O] KOG4159 Predicted E3 ubiquitin ligase	IPR001440; IPR001841; IPR003111; IPR011990; IPR013026; IPR013083; IPR015947; IPR019734
comp10887_c1_seq2	2296	gb|EIE25760.1|	hypothetical protein COCSUDRAFT_60776 [Coccomyxa subellipsoidea C-169]	--	--	GO:0004176; GO:0008270; GO:0006508	[R] COG2802 Uncharacterized protein, similar to the N-terminal domain of Lon protease	[O] KOG4159 Predicted E3 ubiquitin ligase	IPR001440; IPR001841; IPR003111; IPR011990; IPR013026; IPR013083; IPR015947; IPR019734
comp10887_c1_seq3	2061	gb|EIE25760.1|	hypothetical protein COCSUDRAFT_60776 [Coccomyxa subellipsoidea C-169]	--	--	GO:0004176; GO:0008270; GO:0006508	[R] COG2802 Uncharacterized protein, similar to the N-terminal domain of Lon protease	[O] KOG4159 Predicted E3 ubiquitin ligase	IPR001440; IPR001841; IPR003111; IPR011990; IPR013026; IPR013083; IPR015947; IPR019734
comp10887_c1_seq4	2445	gb|EIE25760.1|	hypothetical protein COCSUDRAFT_60776 [Coccomyxa subellipsoidea C-169]	K07157	--	GO:0004176; GO:0008270; GO:0006508	--	[O] KOG4159 Predicted E3 ubiquitin ligase	IPR001440; IPR001841; IPR003111; IPR011990; IPR013026; IPR013083; IPR015947; IPR019734
comp10887_c1_seq5	3564	gb|EFN53548.1|	hypothetical protein CHLNCDRAFT_53713 [Chlorella variabilis]	--	--	--	--	--	IPR006626; IPR011050; IPR012334; IPR023398
comp10888_c0_seq2	413	gb|EFN58156.1|	hypothetical protein CHLNCDRAFT_30002 [Chlorella variabilis]	--	--	GO:0016881	[O] COG5078 Ubiquitin-protein ligase	[O] KOG0419 Ubiquitin-protein ligase	IPR000608; IPR016135; IPR023313
comp10888_c0_seq3	3787	gb|EFN58156.1|	hypothetical protein CHLNCDRAFT_30002 [Chlorella variabilis]	K10573	EC:6.3.2.19	GO:0016881	[O] COG5078 Ubiquitin-protein ligase	[O] KOG0419 Ubiquitin-protein ligase	IPR000608; IPR016135; IPR023313
comp10889_c0_seq1	839	gb|EFN54093.1|	hypothetical protein CHLNCDRAFT_136217 [Chlorella variabilis]	--	--	--	--	--	--
comp10889_c0_seq2	669	gb|EFN54093.1|	hypothetical protein CHLNCDRAFT_136217 [Chlorella variabilis]	--	--	--	--	--	--
comp10892_c1_seq1	397	ref|XP_004334406.1|	leucine rich repeat domain containing protein, partial [Acanthamoeba castellanii str. Neff]	--	--	--	--	--	IPR001611; IPR003591; IPR025875
comp10894_c0_seq1	990	gb|EFN59535.1|	hypothetical protein CHLNCDRAFT_138203 [Chlorella variabilis]	K05283	EC:2.3.-.-	GO:0005789; GO:0016021; GO:0016746; GO:0006506	[S] COG5062 Uncharacterized membrane protein	[S] KOG0411 Uncharacterized membrane protein	IPR009447
comp10894_c0_seq2	885	gb|EFN59535.1|	hypothetical protein CHLNCDRAFT_138203 [Chlorella variabilis]	K05283	EC:2.3.-.-	GO:0005789; GO:0016021; GO:0016746; GO:0006506	[S] COG5062 Uncharacterized membrane protein	[S] KOG0411 Uncharacterized membrane protein	IPR009447
comp10894_c1_seq1	1041	gb|EFN59535.1|	hypothetical protein CHLNCDRAFT_138203 [Chlorella variabilis]	K05283	EC:2.3.-.-	GO:0005789; GO:0016021; GO:0016746; GO:0006506	--	--	IPR009447
comp10894_c1_seq2	1413	gb|EFN59228.1|	hypothetical protein CHLNCDRAFT_138202 [Chlorella variabilis]	--	--	GO:0008168	--	--	IPR007213
comp10895_c0_seq2	1671	gb|EFN56571.1|	hypothetical protein CHLNCDRAFT_51546 [Chlorella variabilis]	K03136	--	--	--	[K] KOG2593 Transcription initiation factor IIE, alpha subunit	IPR013083
comp10895_c1_seq1	1134	gb|EFN51162.1|	hypothetical protein CHLNCDRAFT_141389 [Chlorella variabilis]	--	--	GO:0016021; GO:0006810	--	--	IPR018108; IPR023395
comp10895_c1_seq2	872	gb|EFN51162.1|	hypothetical protein CHLNCDRAFT_141389 [Chlorella variabilis]	--	--	GO:0016021; GO:0006810	--	--	IPR018108; IPR023395
comp10895_c2_seq1	807	gb|EFN51162.1|	hypothetical protein CHLNCDRAFT_141389 [Chlorella variabilis]	--	--	GO:0016021; GO:0006810	--	--	IPR018108; IPR023395
comp10896_c0_seq1	3252	gb|EFN58527.1|	hypothetical protein CHLNCDRAFT_34136 [Chlorella variabilis]	--	--	GO:0005524; GO:0046872; GO:0004637; GO:0009113	[F] COG0151 Phosphoribosylamine-glycine ligase	[F] KOG0237 Glycinamide ribonucleotide synthetase (GARS)/Aminoimidazole ribonucleotide synthetase (AIRS)	IPR000115; IPR011054; IPR011761; IPR013815; IPR013816; IPR016185; IPR020559; IPR020560; IPR020561; IPR020562
comp10896_c0_seq2	2947	gb|EFN58527.1|	hypothetical protein CHLNCDRAFT_34136 [Chlorella variabilis]	K01945	EC:6.3.4.13	GO:0005524; GO:0046872; GO:0004637; GO:0009113	[F] COG0151 Phosphoribosylamine-glycine ligase	[F] KOG0237 Glycinamide ribonucleotide synthetase (GARS)/Aminoimidazole ribonucleotide synthetase (AIRS)	IPR000115; IPR011054; IPR011761; IPR013815; IPR013816; IPR016185; IPR020559; IPR020560; IPR020561; IPR020562
comp10896_c0_seq3	3086	gb|EFN58527.1|	hypothetical protein CHLNCDRAFT_34136 [Chlorella variabilis]	K01945	EC:6.3.4.13	GO:0005524; GO:0046872; GO:0004637; GO:0009113	[F] COG0151 Phosphoribosylamine-glycine ligase	[F] KOG0237 Glycinamide ribonucleotide synthetase (GARS)/Aminoimidazole ribonucleotide synthetase (AIRS)	IPR000115; IPR011054; IPR011761; IPR013815; IPR013816; IPR016185; IPR020559; IPR020560; IPR020561; IPR020562
comp10896_c0_seq4	2831	gb|EFN58527.1|	hypothetical protein CHLNCDRAFT_34136 [Chlorella variabilis]	K01945	EC:6.3.4.13	GO:0005524; GO:0046872; GO:0004637; GO:0009113	[F] COG0151 Phosphoribosylamine-glycine ligase	[F] KOG0237 Glycinamide ribonucleotide synthetase (GARS)/Aminoimidazole ribonucleotide synthetase (AIRS)	IPR000115; IPR011054; IPR011761; IPR013815; IPR013816; IPR016185; IPR020559; IPR020560; IPR020561; IPR020562
comp10896_c0_seq5	2997	gb|EFN58527.1|	hypothetical protein CHLNCDRAFT_34136 [Chlorella variabilis]	--	--	GO:0005524; GO:0046872; GO:0004637; GO:0009113	[F] COG0151 Phosphoribosylamine-glycine ligase	[F] KOG0237 Glycinamide ribonucleotide synthetase (GARS)/Aminoimidazole ribonucleotide synthetase (AIRS)	IPR000115; IPR011054; IPR011761; IPR013815; IPR013816; IPR016185; IPR020559; IPR020560; IPR020561; IPR020562
comp10896_c0_seq6	2970	gb|EFN58527.1|	hypothetical protein CHLNCDRAFT_34136 [Chlorella variabilis]	K01945	EC:6.3.4.13	GO:0005524; GO:0046872; GO:0004637; GO:0009113	[F] COG0151 Phosphoribosylamine-glycine ligase	[F] KOG0237 Glycinamide ribonucleotide synthetase (GARS)/Aminoimidazole ribonucleotide synthetase (AIRS)	IPR000115; IPR011054; IPR011761; IPR013815; IPR013816; IPR016185; IPR020559; IPR020560; IPR020561; IPR020562
comp10896_c0_seq7	3113	gb|EFN58527.1|	hypothetical protein CHLNCDRAFT_34136 [Chlorella variabilis]	--	--	GO:0005524; GO:0046872; GO:0004637; GO:0009113	[F] COG0151 Phosphoribosylamine-glycine ligase	[F] KOG0237 Glycinamide ribonucleotide synthetase (GARS)/Aminoimidazole ribonucleotide synthetase (AIRS)	IPR000115; IPR011054; IPR011761; IPR013815; IPR013816; IPR016185; IPR020559; IPR020560; IPR020561; IPR020562
comp10896_c0_seq8	3136	gb|EFN58527.1|	hypothetical protein CHLNCDRAFT_34136 [Chlorella variabilis]	--	--	GO:0005524; GO:0046872; GO:0004637; GO:0009113	[F] COG0151 Phosphoribosylamine-glycine ligase	[F] KOG0237 Glycinamide ribonucleotide synthetase (GARS)/Aminoimidazole ribonucleotide synthetase (AIRS)	IPR000115; IPR011054; IPR011761; IPR013815; IPR013816; IPR016185; IPR020559; IPR020560; IPR020561; IPR020562
comp10897_c0_seq1	977	gb|EIE23030.1|	hypothetical protein COCSUDRAFT_63413 [Coccomyxa subellipsoidea C-169]	K01425	EC:3.5.1.2	--	--	[PT] KOG0498 K+-channel ERG and related proteins, contain PAS/PAC sensor domain	IPR000595; IPR002110; IPR013099; IPR014710; IPR018490; IPR020683
comp10897_c0_seq10	3694	gb|EIE23030.1|	hypothetical protein COCSUDRAFT_63413 [Coccomyxa subellipsoidea C-169]	--	--	--	--	[PT] KOG0498 K+-channel ERG and related proteins, contain PAS/PAC sensor domain	IPR000595; IPR002110; IPR013099; IPR014710; IPR018490; IPR020683
comp10897_c0_seq2	3870	gb|EIE23030.1|	hypothetical protein COCSUDRAFT_63413 [Coccomyxa subellipsoidea C-169]	--	--	--	[R] COG0666 FOG: Ankyrin repeat	[PT] KOG0498 K+-channel ERG and related proteins, contain PAS/PAC sensor domain	IPR000595; IPR002110; IPR013099; IPR014710; IPR018490; IPR020683
comp10897_c0_seq3	1092	gb|EIE23030.1|	hypothetical protein COCSUDRAFT_63413 [Coccomyxa subellipsoidea C-169]	K01425	EC:3.5.1.2	--	--	[PT] KOG0498 K+-channel ERG and related proteins, contain PAS/PAC sensor domain	IPR000595; IPR002110; IPR013099; IPR014710; IPR018490; IPR020683
comp10897_c0_seq4	3652	gb|EIE23030.1|	hypothetical protein COCSUDRAFT_63413 [Coccomyxa subellipsoidea C-169]	--	--	--	[R] COG0666 FOG: Ankyrin repeat	[PT] KOG0498 K+-channel ERG and related proteins, contain PAS/PAC sensor domain	IPR000595; IPR002110; IPR013099; IPR014710; IPR018490; IPR020683
comp10897_c0_seq5	3579	ref|XP_001689441.1|	potassium channel, NKT2-like protein [Chlamydomonas reinhardtii]	--	--	GO:0016021; GO:0005216	[R] COG0666 FOG: Ankyrin repeat	[PT] KOG0498 K+-channel ERG and related proteins, contain PAS/PAC sensor domain	IPR000595; IPR002110; IPR005821; IPR014710; IPR018490; IPR020683
comp10897_c0_seq6	3476	gb|EIE23030.1|	hypothetical protein COCSUDRAFT_63413 [Coccomyxa subellipsoidea C-169]	--	--	--	--	[PT] KOG0498 K+-channel ERG and related proteins, contain PAS/PAC sensor domain	IPR000595; IPR002110; IPR013099; IPR014710; IPR018490; IPR020683
comp10897_c0_seq7	3767	gb|EIE23030.1|	hypothetical protein COCSUDRAFT_63413 [Coccomyxa subellipsoidea C-169]	--	--	--	--	[PT] KOG0498 K+-channel ERG and related proteins, contain PAS/PAC sensor domain	IPR000595; IPR002110; IPR013099; IPR014710; IPR018490; IPR020683
comp10897_c0_seq8	3985	gb|EIE23030.1|	hypothetical protein COCSUDRAFT_63413 [Coccomyxa subellipsoidea C-169]	--	--	--	--	[PT] KOG0498 K+-channel ERG and related proteins, contain PAS/PAC sensor domain	IPR000595; IPR002110; IPR013099; IPR014710; IPR018490; IPR020683
comp10897_c0_seq9	3361	ref|XP_001689441.1|	potassium channel, NKT2-like protein [Chlamydomonas reinhardtii]	--	--	GO:0016021; GO:0005216	[R] COG0666 FOG: Ankyrin repeat	[PT] KOG0498 K+-channel ERG and related proteins, contain PAS/PAC sensor domain	IPR000595; IPR002110; IPR005821; IPR014710; IPR018490; IPR020683
comp10898_c0_seq1	5802	gb|EFN53493.1|	hypothetical protein CHLNCDRAFT_36451 [Chlorella variabilis]	--	--	--	[H] COG1541 Coenzyme F390 synthetase	[U] KOG1652 Mitochondrial import inner membrane translocase, subunit TIM17	--
comp10898_c0_seq4	5639	gb|EFN53493.1|	hypothetical protein CHLNCDRAFT_36451 [Chlorella variabilis]	--	--	--	[H] COG1541 Coenzyme F390 synthetase	[U] KOG1652 Mitochondrial import inner membrane translocase, subunit TIM17	--
comp10899_c1_seq1	1266	gb|EFN52048.1|	hypothetical protein CHLNCDRAFT_139256 [Chlorella variabilis]	--	--	GO:0019898; GO:0009654; GO:0005509; GO:0015979	--	--	IPR002683; IPR016123
comp10899_c1_seq2	980	gb|EFN52048.1|	hypothetical protein CHLNCDRAFT_139256 [Chlorella variabilis]	--	--	GO:0019898; GO:0009654; GO:0005509; GO:0015979	--	--	IPR002683; IPR016123
comp10901_c1_seq2	3900	gb|EFN58275.1|	hypothetical protein CHLNCDRAFT_142244 [Chlorella variabilis]	K02516	EC:2.1.1.125	GO:0008168; GO:0006479	--	[D] KOG0822 Protein kinase inhibitor	IPR007857; IPR025799
comp10902_c1_seq2	1448	ref|XP_785836.3|	PREDICTED: serine/threonine-protein phosphatase 6 regulatory ankyrin repeat subunit A-like [Strongylocentrotus purpuratus]	--	--	--	--	--	--
comp10903_c0_seq1	2139	gb|EFN52167.1|	hypothetical protein CHLNCDRAFT_139349 [Chlorella variabilis]	--	--	GO:0004143; GO:0007205	--	[IT] KOG1169 Diacylglycerol kinase	IPR000756; IPR001206; IPR016064
comp10903_c0_seq2	2283	gb|EFN52167.1|	hypothetical protein CHLNCDRAFT_139349 [Chlorella variabilis]	--	--	GO:0004143; GO:0007205	--	[IT] KOG1169 Diacylglycerol kinase	IPR000756; IPR001206; IPR016064
comp10903_c0_seq4	1718	gb|EFN52167.1|	hypothetical protein CHLNCDRAFT_139349 [Chlorella variabilis]	K00901	EC:2.7.1.107	GO:0004143; GO:0007205	--	[IT] KOG1169 Diacylglycerol kinase	IPR000756; IPR001206; IPR016064
comp10903_c0_seq5	1937	gb|EFN52167.1|	hypothetical protein CHLNCDRAFT_139349 [Chlorella variabilis]	K00901	EC:2.7.1.107	GO:0004143; GO:0007205	--	[IT] KOG1169 Diacylglycerol kinase	IPR000756; IPR001206; IPR016064
comp10903_c0_seq7	2081	gb|EFN52167.1|	hypothetical protein CHLNCDRAFT_139349 [Chlorella variabilis]	K00901	EC:2.7.1.107	GO:0004143; GO:0007205	--	[IT] KOG1169 Diacylglycerol kinase	IPR000756; IPR001206; IPR016064
comp10903_c0_seq8	1862	gb|EFN52167.1|	hypothetical protein CHLNCDRAFT_139349 [Chlorella variabilis]	K00901	EC:2.7.1.107	GO:0004143; GO:0007205	--	[IT] KOG1169 Diacylglycerol kinase	IPR000756; IPR001206; IPR016064
comp10904_c0_seq1	223	gb|ACJ84509.1|	unknown [Medicago truncatula]	--	--	GO:0003995; GO:0050660	[I] COG1960 Acyl-CoA dehydrogenases	[EI] KOG0141 Isovaleryl-CoA dehydrogenase	IPR006089; IPR006091; IPR009100; IPR013786
comp10904_c2_seq2	501	gb|EFN54726.1|	hypothetical protein CHLNCDRAFT_24676 [Chlorella variabilis]	--	--	GO:0003995; GO:0050660	--	[EI] KOG0141 Isovaleryl-CoA dehydrogenase	IPR006089; IPR006091; IPR009075; IPR009100; IPR013786
comp10905_c1_seq1	1020	gb|EFN55738.1|	hypothetical protein CHLNCDRAFT_134073 [Chlorella variabilis]	--	--	GO:0047605; GO:0019751	[Q] COG3527 Alpha-acetolactate decarboxylase	--	IPR005128
comp10905_c1_seq2	1291	gb|EFN55738.1|	hypothetical protein CHLNCDRAFT_134073 [Chlorella variabilis]	--	--	GO:0047605; GO:0019751	[Q] COG3527 Alpha-acetolactate decarboxylase	--	IPR005128
comp10905_c1_seq3	1672	gb|EFN55738.1|	hypothetical protein CHLNCDRAFT_134073 [Chlorella variabilis]	K01575	EC:4.1.1.5	GO:0047605; GO:0019751	[Q] COG3527 Alpha-acetolactate decarboxylase	--	IPR005128
comp10906_c0_seq1	1515	gb|EFN53396.1|	hypothetical protein CHLNCDRAFT_53960 [Chlorella variabilis]	--	--	GO:0016020	--	[S] KOG2592 Tumor differentially expressed (TDE) protein	IPR005016
comp10906_c0_seq2	408	gb|EFN53396.1|	hypothetical protein CHLNCDRAFT_53960 [Chlorella variabilis]	--	--	GO:0016020	--	--	IPR005016
comp10906_c0_seq3	1653	gb|EFN53396.1|	hypothetical protein CHLNCDRAFT_53960 [Chlorella variabilis]	--	--	GO:0016020	--	[S] KOG2592 Tumor differentially expressed (TDE) protein	IPR005016
comp10908_c0_seq1	1954	gb|EFN55618.1|	hypothetical protein CHLNCDRAFT_52245 [Chlorella variabilis]	K15032	--	--	--	--	IPR003690
comp10908_c0_seq2	2342	gb|EFN55618.1|	hypothetical protein CHLNCDRAFT_52245 [Chlorella variabilis]	--	--	--	--	--	IPR003690
comp1091_c0_seq1	207	gb|EFN55844.1|	hypothetical protein CHLNCDRAFT_145399 [Chlorella variabilis]	--	--	GO:0005509; GO:0004657; GO:0006537; GO:0006562	--	--	IPR002048; IPR002872; IPR011992; IPR015659; IPR018247
comp10910_c0_seq1	1600	gb|EFN57950.1|	hypothetical protein CHLNCDRAFT_142059 [Chlorella variabilis]	--	--	GO:0016021; GO:0005524; GO:0019829; GO:0046872; GO:0006200	--	--	IPR001757; IPR006544; IPR008250; IPR018303; IPR023214; IPR023299
comp10910_c0_seq2	4763	gb|EFN57950.1|	hypothetical protein CHLNCDRAFT_142059 [Chlorella variabilis]	K14950	EC:3.6.3.-	GO:0016021; GO:0005524; GO:0019829; GO:0046872; GO:0006200	[P] COG0474 Cation transport ATPase	[P] KOG0209 P-type ATPase	IPR001757; IPR006544; IPR008250; IPR018303; IPR023214; IPR023299
comp10910_c0_seq3	1320	gb|EFN57950.1|	hypothetical protein CHLNCDRAFT_142059 [Chlorella variabilis]	--	--	GO:0016021; GO:0005524; GO:0019829; GO:0046872; GO:0006200	--	[P] KOG0209 P-type ATPase	IPR001757; IPR006544; IPR008250; IPR018303; IPR023214; IPR023299
comp10910_c0_seq4	4483	gb|EFN57950.1|	hypothetical protein CHLNCDRAFT_142059 [Chlorella variabilis]	K14950	EC:3.6.3.-	GO:0016021; GO:0005524; GO:0019829; GO:0046872; GO:0006200	[P] COG0474 Cation transport ATPase	[P] KOG0209 P-type ATPase	IPR001757; IPR006544; IPR008250; IPR018303; IPR023214; IPR023299
comp10911_c0_seq2	1466	gb|EIE24238.1|	DEAD-domain-containing protein [Coccomyxa subellipsoidea C-169]	--	--	GO:0005524; GO:0008026; GO:0003676	[LKJ] COG0513 Superfamily II DNA and RNA helicases	[A] KOG0346 RNA helicase	IPR001650; IPR011545; IPR014001; IPR014014; IPR027417
comp10911_c1_seq1	2384	gb|EFN55697.1|	hypothetical protein CHLNCDRAFT_133978 [Chlorella variabilis]	--	--	--	--	--	--
comp10911_c1_seq2	2237	gb|EFN55697.1|	hypothetical protein CHLNCDRAFT_133978 [Chlorella variabilis]	--	--	--	--	--	--
comp10911_c1_seq3	1509	gb|EFN55662.1|	hypothetical protein CHLNCDRAFT_23258 [Chlorella variabilis]	K14810	EC:3.6.4.13	GO:0005524; GO:0008026; GO:0003676	[LKJ] COG0513 Superfamily II DNA and RNA helicases	[A] KOG0346 RNA helicase	IPR001650; IPR011545; IPR014001; IPR014014; IPR027417
comp10912_c0_seq1	1694	gb|EFN50732.1|	hypothetical protein CHLNCDRAFT_142555 [Chlorella variabilis]	--	--	GO:0005634; GO:0003677; GO:0003700	--	--	IPR001471; IPR016177
comp10912_c0_seq2	1359	gb|EFN50732.1|	hypothetical protein CHLNCDRAFT_142555 [Chlorella variabilis]	--	--	GO:0005634; GO:0003677; GO:0003700	--	--	IPR001471; IPR016177
comp10912_c0_seq3	1547	gb|EFN50732.1|	hypothetical protein CHLNCDRAFT_142555 [Chlorella variabilis]	--	--	GO:0005634; GO:0003677; GO:0003700	--	--	IPR001471; IPR016177
comp10912_c0_seq4	1506	gb|EFN50732.1|	hypothetical protein CHLNCDRAFT_142555 [Chlorella variabilis]	--	--	GO:0005634; GO:0003677; GO:0003700	--	--	IPR001471; IPR016177
comp10913_c0_seq1	287	ref|WP_016831114.1|	hypothetical protein [Klebsiella pneumoniae]	--	--	--	--	--	--
comp10914_c2_seq3	1806	gb|EFN53385.1|	hypothetical protein CHLNCDRAFT_53947 [Chlorella variabilis]	--	--	GO:0005622; GO:0008270	--	--	IPR001876; IPR024767
comp10914_c2_seq4	1672	gb|EFN53385.1|	hypothetical protein CHLNCDRAFT_53947 [Chlorella variabilis]	--	--	GO:0005622; GO:0008270	--	--	IPR001876; IPR024767
comp10914_c2_seq6	1846	gb|EFN53385.1|	hypothetical protein CHLNCDRAFT_53947 [Chlorella variabilis]	--	--	GO:0005622; GO:0008270	--	--	IPR001876; IPR024767
comp10914_c2_seq7	1980	gb|EFN53385.1|	hypothetical protein CHLNCDRAFT_53947 [Chlorella variabilis]	--	--	GO:0005622; GO:0008270	--	--	IPR001876; IPR024767
comp10915_c1_seq3	3453	gb|EFN57571.1|	expressed protein [Chlorella variabilis]	--	--	--	--	--	--
comp10917_c1_seq1	1401	gb|EFN60077.1|	hypothetical protein CHLNCDRAFT_133375 [Chlorella variabilis]	--	--	--	[R] COG2319 FOG: WD40 repeat	[R] KOG2919 Guanine nucleotide-binding protein	IPR001680; IPR015943; IPR017986
comp10919_c0_seq2	1952	gb|EFN56131.1|	hypothetical protein CHLNCDRAFT_144764 [Chlorella variabilis]	--	--	--	--	--	--
comp109200_c0_seq1	698	gb|EFN52800.1|	hypothetical protein CHLNCDRAFT_26372, partial [Chlorella variabilis]	--	--	--	[S] COG2340 Uncharacterized protein with SCP/PR1 domains	[S] KOG3017 Defense-related protein containing SCP domain	IPR001283; IPR014044
comp10921_c1_seq1	451	gb|EFN58145.1|	hypothetical protein CHLNCDRAFT_34300 [Chlorella variabilis]	K08850	EC:2.7.11.1	GO:0005524; GO:0004674	[RTKL] COG0515 Serine/threonine protein kinase	[D] KOG0580 Serine/threonine protein kinase	IPR000719; IPR002290; IPR008271; IPR011009; IPR017441
comp10921_c2_seq1	326	gb|EFN58145.1|	hypothetical protein CHLNCDRAFT_34300 [Chlorella variabilis]	--	--	GO:0005524; GO:0004674	[RTKL] COG0515 Serine/threonine protein kinase	[D] KOG0580 Serine/threonine protein kinase	IPR000719; IPR002290; IPR008271; IPR011009; IPR017441
comp10923_c0_seq1	732	gb|EFN51077.1|	hypothetical protein CHLNCDRAFT_141448 [Chlorella variabilis]	--	--	GO:0008831; GO:0045226	[M] COG1091 dTDP-4-dehydrorhamnose reductase	[IE] KOG1430 C-3 sterol dehydrogenase/3-beta-hydroxysteroid dehydrogenase and related dehydrogenases	IPR005913; IPR016040
comp10923_c0_seq2	575	gb|EFN51077.1|	hypothetical protein CHLNCDRAFT_141448 [Chlorella variabilis]	--	--	GO:0008831; GO:0045226	--	--	IPR005913; IPR016040
comp10923_c0_seq3	1254	gb|EFN51077.1|	hypothetical protein CHLNCDRAFT_141448 [Chlorella variabilis]	--	--	GO:0008831; GO:0045226	--	--	IPR005913; IPR016040
comp10923_c0_seq5	423	gb|EFN51077.1|	hypothetical protein CHLNCDRAFT_141448 [Chlorella variabilis]	--	--	GO:0008831; GO:0045226	--	--	IPR005913; IPR016040
comp10924_c0_seq1	1960	gb|EFN52707.1|	hypothetical protein CHLNCDRAFT_36792 [Chlorella variabilis]	--	--	--	--	[T] KOG3774 Uncharacterized conserved protein Lama	IPR007000
comp10924_c0_seq12	759	gb|EFN52707.1|	hypothetical protein CHLNCDRAFT_36792 [Chlorella variabilis]	--	--	--	--	[T] KOG3774 Uncharacterized conserved protein Lama	IPR007000
comp10924_c0_seq2	2080	gb|EFN52707.1|	hypothetical protein CHLNCDRAFT_36792 [Chlorella variabilis]	--	--	--	--	[T] KOG3774 Uncharacterized conserved protein Lama	IPR007000
comp10924_c0_seq4	2144	gb|EFN52707.1|	hypothetical protein CHLNCDRAFT_36792 [Chlorella variabilis]	--	--	--	--	[T] KOG3774 Uncharacterized conserved protein Lama	IPR007000
comp10924_c0_seq5	879	gb|EFN52707.1|	hypothetical protein CHLNCDRAFT_36792 [Chlorella variabilis]	--	--	--	--	[T] KOG3774 Uncharacterized conserved protein Lama	IPR007000
comp10924_c0_seq8	2264	gb|EFN52707.1|	hypothetical protein CHLNCDRAFT_36792 [Chlorella variabilis]	--	--	--	--	[T] KOG3774 Uncharacterized conserved protein Lama	IPR007000
comp10925_c0_seq2	2236	gb|EFN51596.1|	hypothetical protein CHLNCDRAFT_139978 [Chlorella variabilis]	--	--	GO:0016810; GO:0005975	--	--	IPR002509; IPR011330
[truncated: 21,529 more rows]

## Sheet: COG classification
	COG categories	Number of contigs	Percentage (%)
A	RNA processing and modification	77	0.62167
B	Chromatin structure and dynamics	98	0.791216
C	Energy production and conversion	534	4.31132
D	Cell cycle control, cell division, chromosome partitioning	226	1.82464
E	Amino acid transport and metabolism	836	6.74956
F	Nucleotide transport and metabolism	227	1.83271
G	Carbohydrate transport and metabolism	550	4.4405
H	Coenzyme transport and metabolism	360	2.90651
I	Lipid transport and metabolism	405	3.26982
J	Translation, ribosomal structure and biogenesis	699	5.64347
K	Transcription	1000	8.07363
L	Replication, recombination and repair	1251	10.1001
M	Cell wall/membrane/envelope biogenesis	208	1.67932
N	Cell motility	11	0.0888099
O	Posttranslational modification, protein turnover, chaperones	829	6.69304
P	Inorganic ion transport and metabolism	516	4.16599
Q	Secondary metabolites biosynthesis, transport and catabolism	488	3.93993
R	General function prediction only	2380	19.2152
S	Function unknown	383	3.0922
T	Signal transduction mechanisms	842	6.798
U	Intracellular trafficking, secretion, and vesicular transport	146	1.17875
V	Defense mechanisms	172	1.38866
W	Extracellular structures	0	0
Y	Nuclear structure	1	0.00807363
Z	Cytoskeleton	147	1.18682
		12386

## Sheet: KEGG pathways
Trinity ID	KO	KEGG Pathway ID	KEGG Orthology Catagory Description
comp11854_c2_seq1	K15634	ko00010	gpmB; probable phosphoglycerate mutase [EC:5.4.2.12]
comp11854_c2_seq3	K15634	ko00010	gpmB; probable phosphoglycerate mutase [EC:5.4.2.12]
comp12442_c8_seq2	K15634	ko00010	gpmB; probable phosphoglycerate mutase [EC:5.4.2.12]
comp12416_c10_seq1	K15633	ko00010	gpmI; 2,3-bisphosphoglycerate-independent phosphoglycerate mutase [EC:5.4.2.12]
comp12174_c0_seq1	K13954	ko00010	yiaY; alcohol dehydrogenase [EC:1.1.1.1]
comp1421037_c0_seq1	K13953	ko00010	adhP; alcohol dehydrogenase, propanol-preferring [EC:1.1.1.1]
comp11611_c1_seq1	K04072	ko00010	adhE; acetaldehyde dehydrogenase / alcohol dehydrogenase [EC:1.2.1.10 1.1.1.1]
comp11611_c1_seq3	K04072	ko00010	adhE; acetaldehyde dehydrogenase / alcohol dehydrogenase [EC:1.2.1.10 1.1.1.1]
comp10769_c0_seq1	K03841	ko00010	FBP, fbp; fructose-1,6-bisphosphatase I [EC:3.1.3.11]
comp10769_c0_seq3	K03841	ko00010	FBP, fbp; fructose-1,6-bisphosphatase I [EC:3.1.3.11]
comp11824_c0_seq2	K01895	ko00010	ACSS, acs; acetyl-CoA synthetase [EC:6.2.1.1]
comp11824_c0_seq4	K01895	ko00010	ACSS, acs; acetyl-CoA synthetase [EC:6.2.1.1]
comp10999_c2_seq3	K01835	ko00010	pgm; phosphoglucomutase [EC:5.4.2.2]
comp11247_c0_seq1	K01835	ko00010	pgm; phosphoglucomutase [EC:5.4.2.2]
comp11247_c1_seq7	K01835	ko00010	pgm; phosphoglucomutase [EC:5.4.2.2]
comp13060_c0_seq1	K01810	ko00010	GPI, pgi; glucose-6-phosphate isomerase [EC:5.3.1.9]
comp8453_c0_seq1	K01803	ko00010	TPI, tpiA; triosephosphate isomerase (TIM) [EC:5.3.1.1]
comp8453_c0_seq2	K01803	ko00010	TPI, tpiA; triosephosphate isomerase (TIM) [EC:5.3.1.1]
comp14369_c0_seq1	K01792	ko00010	E5.1.3.15; glucose-6-phosphate 1-epimerase [EC:5.1.3.15]
comp10835_c1_seq1	K01785	ko00010	E5.1.3.3, galM; aldose 1-epimerase [EC:5.1.3.3]
comp11240_c0_seq6	K01785	ko00010	E5.1.3.3, galM; aldose 1-epimerase [EC:5.1.3.3]
comp8160_c2_seq1	K01689	ko00010	ENO, eno; enolase [EC:4.2.1.11]
comp5661_c0_seq1	K01623	ko00010	ALDO; fructose-bisphosphate aldolase, class I [EC:4.1.2.13]
comp7319_c0_seq1	K01623	ko00010	ALDO; fructose-bisphosphate aldolase, class I [EC:4.1.2.13]
comp12567_c0_seq1	K01623	ko00010	ALDO; fructose-bisphosphate aldolase, class I [EC:4.1.2.13]
comp12699_c0_seq1	K01610	ko00010	E4.1.1.49, pckA; phosphoenolpyruvate carboxykinase (ATP) [EC:4.1.1.49]
comp6820_c0_seq2	K01568	ko00010	E4.1.1.1, pdc; pyruvate decarboxylase [EC:4.1.1.1]
comp6073_c0_seq2	K01223	ko00010	E3.2.1.86B, bglA; 6-phospho-beta-glucosidase [EC:3.2.1.86]
comp10682_c0_seq1	K01223	ko00010	E3.2.1.86B, bglA; 6-phospho-beta-glucosidase [EC:3.2.1.86]
comp11827_c0_seq1	K00927	ko00010	PGK, pgk; phosphoglycerate kinase [EC:2.7.2.3]
comp11827_c0_seq2	K00927	ko00010	PGK, pgk; phosphoglycerate kinase [EC:2.7.2.3]
comp5485_c0_seq1	K00873	ko00010	PK, pyk; pyruvate kinase [EC:2.7.1.40]
comp9902_c0_seq2	K00873	ko00010	PK, pyk; pyruvate kinase [EC:2.7.1.40]
comp9902_c0_seq3	K00873	ko00010	PK, pyk; pyruvate kinase [EC:2.7.1.40]
comp10025_c0_seq3	K00873	ko00010	PK, pyk; pyruvate kinase [EC:2.7.1.40]
comp13001_c0_seq1	K00873	ko00010	PK, pyk; pyruvate kinase [EC:2.7.1.40]
comp5813_c0_seq1	K00850	ko00010	pfkA, PFK; 6-phosphofructokinase 1 [EC:2.7.1.11]
comp8048_c2_seq1	K00850	ko00010	pfkA, PFK; 6-phosphofructokinase 1 [EC:2.7.1.11]
comp12245_c24_seq1	K00850	ko00010	pfkA, PFK; 6-phosphofructokinase 1 [EC:2.7.1.11]
comp12245_c24_seq2	K00850	ko00010	pfkA, PFK; 6-phosphofructokinase 1 [EC:2.7.1.11]
comp12245_c24_seq3	K00850	ko00010	pfkA, PFK; 6-phosphofructokinase 1 [EC:2.7.1.11]
comp12245_c24_seq5	K00850	ko00010	pfkA, PFK; 6-phosphofructokinase 1 [EC:2.7.1.11]
comp12245_c24_seq6	K00850	ko00010	pfkA, PFK; 6-phosphofructokinase 1 [EC:2.7.1.11]
comp12240_c22_seq2	K00845	ko00010	glk; glucokinase [EC:2.7.1.2]
comp5345_c0_seq1	K00844	ko00010	HK; hexokinase [EC:2.7.1.1]
comp5763_c0_seq1	K00627	ko00010	DLAT, aceF, pdhC; pyruvate dehydrogenase E2 component (dihydrolipoamide acetyltransferase) [EC:2.3.1.12]
comp8305_c0_seq1	K00627	ko00010	DLAT, aceF, pdhC; pyruvate dehydrogenase E2 component (dihydrolipoamide acetyltransferase) [EC:2.3.1.12]
comp8305_c0_seq2	K00627	ko00010	DLAT, aceF, pdhC; pyruvate dehydrogenase E2 component (dihydrolipoamide acetyltransferase) [EC:2.3.1.12]
comp13496_c0_seq1	K00627	ko00010	DLAT, aceF, pdhC; pyruvate dehydrogenase E2 component (dihydrolipoamide acetyltransferase) [EC:2.3.1.12]
comp12852_c0_seq1	K00382	ko00010	DLD, lpd, pdhD; dihydrolipoamide dehydrogenase [EC:1.8.1.4]
comp13380_c0_seq1	K00382	ko00010	DLD, lpd, pdhD; dihydrolipoamide dehydrogenase [EC:1.8.1.4]
comp12385_c6_seq1	K00162	ko00010	PDHB, pdhB; pyruvate dehydrogenase E1 component subunit beta [EC:1.2.4.1]
comp12698_c0_seq1	K00162	ko00010	PDHB, pdhB; pyruvate dehydrogenase E1 component subunit beta [EC:1.2.4.1]
comp12673_c0_seq1	K00161	ko00010	PDHA, pdhA; pyruvate dehydrogenase E1 component subunit alpha [EC:1.2.4.1]
comp12893_c0_seq1	K00161	ko00010	PDHA, pdhA; pyruvate dehydrogenase E1 component subunit alpha [EC:1.2.4.1]
comp11943_c0_seq3	K00134	ko00010	GAPDH, gapA; glyceraldehyde 3-phosphate dehydrogenase [EC:1.2.1.12]
comp11943_c0_seq4	K00134	ko00010	GAPDH, gapA; glyceraldehyde 3-phosphate dehydrogenase [EC:1.2.1.12]
comp12024_c1_seq11	K00131	ko00010	E1.2.1.9, gapN; glyceraldehyde-3-phosphate dehydrogenase (NADP) [EC:1.2.1.9]
comp11643_c0_seq1	K00128	ko00010	E1.2.1.3; aldehyde dehydrogenase (NAD+) [EC:1.2.1.3]
comp11643_c0_seq6	K00128	ko00010	E1.2.1.3; aldehyde dehydrogenase (NAD+) [EC:1.2.1.3]
comp11643_c0_seq7	K00128	ko00010	E1.2.1.3; aldehyde dehydrogenase (NAD+) [EC:1.2.1.3]
comp13689_c0_seq1	K00121	ko00010	frmA, ADH5, adhC; S-(hydroxymethyl)glutathione dehydrogenase / alcohol dehydrogenase [EC:1.1.1.284 1.1.1.1]
comp8307_c0_seq2	K00002	ko00010	AKR1A1, adh; alcohol dehydrogenase (NADP+) [EC:1.1.1.2]
[truncated: 8,163 more rows]

## Sheet: Transcription Factor
Trinity ID	Length	Species	TF ID*	Transciption Family	Sample A		Sample B		Sample C		Sample D		Sample E		Sample F		A/C#	Log2(A/C)	B/D	Log2(B/D)	F/E	Log2(F/E)
[truncated: 204 more rows]

[truncated: 1 more sheets: GO classification]
