# Supplementary material for: De novo transcriptomic analysis of Chlorella sorokiniana reveals differential genes expression in photosynthetic carbon fixation and lipid production
Source: BMC Microbiol. 2016 Sep 26;16:223. doi: 10.1186/s12866-016-0839-8 (PMC5037625; doi:10.1186/s12866-016-0839-8)
Supplement: Additional file 9: — Primer paired used in RT-qPCR. (XLSX 10 kb) [file 12866_2016_839_MOESM9_ESM.xlsx]

## Sheet: Sheet1
Specific primers used for transcription analysis by RT-qPCR mRNA
Trinity ID	Gene Name	Forward primer (5’-3’)	Reverse primer (5’-3’)
comp6756_c0_seq1	ACC: acetyl-CoA carboxylase	TGTAAGAGGACCTCGTTGAC	GTTACATCACGGCCTTCTTG
comp12323_c26_seq1	BC: biotin carboxylase	CGTTGGCATAGTTGTTGGTG	ACAAGAACTTTGGCAGCGAG
comp11367_c0_seq2	MAT: malonyltransferase	AAGACAGGAAGGTTGGTGTG	ACGCTGCCATTAACTTGGTG
comp11672_c1_seq3	KAS Ⅱ: 3-oxoacyl-[acyl-carrier-protein] synthase II	TGAACTACATCAACGCGCAC	AGTGCCCAATCATCGACTTG
comp10141_c0_seq2	KAS Ⅲ: 3-oxoacyl-[acyl-carrier-protein] synthase Ⅲ	AACGATGAGTGGATCACCAC	ATCACTATGAGGTCCAGCTC
comp10720_c0_seq1	KAR: Beta-ketoacyl-ACP reductase	CAACATCCGAGTGAATGCTG	TCTCAATGGGTTCCCCAATG
comp8576_c1_seq1	AGPAT: 1-acyl-sn-glycerol-3-phosphate acyltransferase	TTGCACCTGTGCTTGAACTC	TCAGCGAGATGTTCAACGTC
comp8627_c0_seq2	DGAT: diacylglycerol O-acyltransferase	TGCCTGCTAAGCGATACAAG	CAGCATGACTGCTGACAATG
comp13246_c0_seq1	SS: starch synthase	GCTCCTGGAAGATTTCATGC	GCGAGCACATGAACATCATG
comp7752_c1_seq1	BE: 1,4-α-glucan branching enzyme	AGCTGATTGGCGACTTCAAC	GCTTGATCTTCAGCTTGCTG
comp8247_c0_seq2	AOx: acyl-CoA oxidase	ATAACGAGGCCTCCAAGTTC	ATGAAGTTGCCGCTAGCATC
comp8649_c0_seq3	GPAT: glycerol-3-phosphate O-acyltransferase	GCAGCGCATGATTGCAGATAAG	GGGTCTGCAAAGGCTTTGATAG
comp10529_c0_seq1	RBCL: ribulose-bisphosphate carboxylase large chain	GTACCTGAGTGTAAGTGGTC	TCACTACTGCCGTGACAATG
comp8533_c0_seq1	SEBP: sedoheptulose-bisphosphatase	AGAAGTTGGTGTCCACGATG	TGTTTGAGGCGCTCAAGTAC
comp12802_c0_seq1	RPE: ribulose-phosphate 3-epimerase	ACCGCATTGTCAACCAGATC	ACATGATGAGGACCAGGTCC
comp12064_c4_seq2	ALDO: fructose-bisphosphate aldolase	TGGTGTACTTGGCAACGTCAG	CAACGAGTACGATGTGATGC
	18S	CATCTAAGGGCATCACAGAC	TGATTCCGGTAACGAACGAG
